# Supplementary material for: Carbamo­yl(di­amino­methyl­idene)aza­nium 3-nitro-5-oxo-4,5-di­hydro-1H-1,2,4-triazol-4-ide
Source: Acta Crystallogr Sect E Struct Rep Online. 2013 Jun 12;69(Pt 7):o1086. doi: 10.1107/S1600536813015699 (PMC3770364; doi:10.1107/S1600536813015699)
Supplement: Supplementary file 1 [file e-69-o1086-sup1.cif]

##############################################################################
#                                                                            #
# This CIF contains the data in a paper accepted for publication in          #
# Acta Crystallographica Section E. It conforms to the requirements of       #
# Notes for Authors for Acta Crystallographica Section E, and has been       #
# peer reviewed under the auspices of the IUCr Commission on Journals.       #
#                                                                            #
# Full details of the Crystallographic Information File format               #
# are given in the paper "The Crystallographic Information File (CIF):       #
# a New Standard Archive File for Crystallography" by S. R. Hall, F. H.      #
# Allen and I. D. Brown [Acta Cryst. (1991), A47, 655-685].                  #
#                                                                            #
# The current version of the core CIF dictionary is obtainable from          #
# ftp://ftp.iucr.org/pub/cif_core.dic.                                       #
#                                                                            #
# Software is freely available for graphical display of the structure(s)     #
# in this CIF. For information consult the CIF software page                 #
# http://www.iucr.org/resources/cif/software.                                #
#                                                                            #
# This file may be used for bona fide research purposes within the           #
# scientific community so long as proper attribution is given to the journal # 
# article from which it was obtained.                                        #
#                                                                            #
##############################################################################
data_global
_audit_creation_method     SHELXL-97
_journal_date_recd_electronic     2013-05-07
_journal_date_accepted     2013-06-05
_journal_name_full     'Acta Crystallographica, Section E'
_journal_year     2013
_journal_volume     69
_journal_issue      7
_journal_page_first     o1086
_journal_page_last     o1086
_journal_paper_category     QO
_journal_paper_doi     10.1107/S1600536813015699
_journal_coeditor_code     XU5702
_publ_contact_author
;
     Dr. Seik Weng Ng
     Department of Chemistry
     University of Malaya
     50603 Kuala Lumpur
     Malaysia
;
_publ_contact_author_email     seikweng@um.edu.my
_publ_contact_author_fax     '03 7967 4193'
_publ_contact_author_phone     '03 7967 6778'
_publ_section_title
;
Carbamoyl(diaminomethylidene)azanium
3-nitro-5-oxo-4,5-dihydro-1<i>H</i>-1,2,4-triazol-4-ide
;
loop_
    _publ_author_name
    _publ_author_address
    'Huang, Xin-Ping'
;
Xi'an Modern Chemistry Research Institute
Xi'an 710065
People's Republic of China
;
    'Wang, Bo-Zhou'
;
Xi'an Modern Chemistry Research Institute
Xi'an 710065
People's Republic of China
;
    'Li, Dong-Ping'
;
Department of Mathematics
Jining Teachers College
Wulanchabu 012000
People's Republic of China
;
    'Ng, Seik Weng'
;
     Department of Chemistry
     University of Malaya
     50603 Kuala Lumpur
     Malaysia
     Chemistry Department
     King Abdulaziz University
     PO Box 80203 Jeddah
     Saudi Arabia
;
_publ_section_synopsis     .
data_I
_audit_creation_method     SHELXL-97
_chemical_name_systematic
;
Carbamoyl(diaminomethylidene)azanium
3-nitro-5-oxo-4,5-dihydro-1<i>H</i>-1,2,4-triazol-4-ide
;
_chemical_name_common     ?
_chemical_formula_moiety     'C2 H7 N4 O +, C2 H N4 O3 -'
_chemical_formula_sum     'C4 H8 N8 O4'
_chemical_formula_iupac     'C2 H7 N4 O +, C2 H N4 O3 -'
_chemical_formula_weight     232.18
_chemical_melting_point     ?
_symmetry_cell_setting     monoclinic
_symmetry_space_group_name_H-M     'P 21/n'
_symmetry_space_group_name_Hall     '-P 2yn'
loop_
    _symmetry_equiv_pos_as_xyz
    'x, y, z'
    'x+1/2, -y+1/2, z+1/2'
    '-x, -y, -z'
    '-x-1/2, y-1/2, -z-1/2'
_cell_length_a     3.7100(5)
_cell_length_b     13.4195(19)
_cell_length_c     18.033(3)
_cell_angle_alpha     90.00
_cell_angle_beta     94.143(3)
_cell_angle_gamma     90.00
_cell_volume     895.5(2)
_cell_formula_units_Z     4
_cell_measurement_reflns_used     976
_cell_measurement_theta_min     2.2646
_cell_measurement_theta_max     24.8288
_cell_measurement_temperature     293(2)
_exptl_crystal_description     prism
_exptl_crystal_colour     yellow
_exptl_crystal_size_max     0.30
_exptl_crystal_size_mid     0.30
_exptl_crystal_size_min     0.20
_exptl_crystal_density_diffrn     1.722
_exptl_crystal_density_meas     ?
_exptl_crystal_density_method     'not measured'
_exptl_crystal_F_000     480
_exptl_absorpt_coefficient_mu     0.151
_exptl_absorpt_correction_type     none
_diffrn_ambient_temperature     293(2)
_diffrn_radiation_type     MoK\a
_diffrn_radiation_wavelength     0.71073
_diffrn_radiation_source     'fine-focus sealed tube'
_diffrn_radiation_monochromator     graphite
_diffrn_measurement_device_type     'Bruker SMART APEX'
_diffrn_measurement_method     '\w scans'
_diffrn_detector_area_resol_mean     ?
_diffrn_reflns_number     5217
_diffrn_reflns_av_R_equivalents     0.0349
_diffrn_reflns_av_sigmaI/netI     0.0524
_diffrn_reflns_theta_min     1.89
_diffrn_reflns_theta_max     27.50
_diffrn_reflns_theta_full     27.50
_diffrn_measured_fraction_theta_max     0.991
_diffrn_measured_fraction_theta_full     0.991
_diffrn_reflns_limit_h_min     -4
_diffrn_reflns_limit_h_max     4
_diffrn_reflns_limit_k_min     -14
_diffrn_reflns_limit_k_max     17
_diffrn_reflns_limit_l_min     -22
_diffrn_reflns_limit_l_max     21
_diffrn_standards_number     0
_diffrn_standards_interval_count     0
_diffrn_standards_interval_time     0
_diffrn_standards_decay_%     0
_reflns_number_total     2032
_reflns_number_gt     1297
_reflns_threshold_expression     I>2\s(I)
_refine_ls_structure_factor_coef     Fsqd
_refine_ls_matrix_type     full
_refine_ls_R_factor_all     0.0796
_refine_ls_R_factor_gt     0.0435
_refine_ls_wR_factor_gt     0.0979
_refine_ls_wR_factor_ref     0.1164
_refine_ls_goodness_of_fit_ref     1.002
_refine_ls_restrained_S_all     1.002
_refine_ls_number_reflns     2032
_refine_ls_number_parameters     177
_refine_ls_number_restraints     0
_refine_ls_hydrogen_treatment     refall
_refine_ls_weighting_scheme     calc
_refine_ls_weighting_details
                 'calc w=1/[\s^2^(Fo^2^)+(0.0564P)^2^] where P=(Fo^2^+2Fc^2^)/3'
_atom_sites_solution_hydrogens     geom
_atom_sites_solution_primary     direct
_atom_sites_solution_secondary     difmap
_refine_ls_shift/su_max     0.001
_refine_ls_shift/su_mean     0.001
_refine_diff_density_max     0.167
_refine_diff_density_min     -0.233
_refine_ls_extinction_method     none
_refine_ls_extinction_coef     ?
loop_
    _atom_type_symbol
    _atom_type_description
    _atom_type_scat_dispersion_real
    _atom_type_scat_dispersion_imag
    _atom_type_scat_source
    'C' 'C' 0.0033 0.0016
                         'International Tables Vol C Tables 4.2.6.8 and 6.1.1.4'
    'H' 'H' 0.0000 0.0000
                         'International Tables Vol C Tables 4.2.6.8 and 6.1.1.4'
    'N' 'N' 0.0061 0.0033
                         'International Tables Vol C Tables 4.2.6.8 and 6.1.1.4'
    'O' 'O' 0.0106 0.0060
                         'International Tables Vol C Tables 4.2.6.8 and 6.1.1.4'
_computing_data_collection     'APEX2 (Bruker, 2007)'
_computing_cell_refinement     'SAINT (Bruker, 2007)'
_computing_data_reduction     'SAINT (Bruker, 2007)'
_computing_structure_solution     'SHELXS97 (Sheldrick, 2008)'
_computing_structure_refinement     'SHELXL97 (Sheldrick, 2008)'
_computing_molecular_graphics     'X-SEED (Barbour, 2001)'
_computing_publication_material     'publCIF (Westrip, 2010)'
loop_
    _atom_site_type_symbol
    _atom_site_label
    _atom_site_fract_x
    _atom_site_fract_y
    _atom_site_fract_z
    _atom_site_U_iso_or_equiv
    _atom_site_adp_type
    _atom_site_calc_flag
    _atom_site_refinement_flags
    _atom_site_occupancy
    _atom_site_symmetry_multiplicity
    _atom_site_disorder_assembly
    _atom_site_disorder_group
    O O1 0.3898(4) 0.79686(10) 0.74934(8) 0.0387(4) Uani d . 1 1 . .
    O O2 0.9393(5) 0.48678(10) 0.86971(9) 0.0526(5) Uani d . 1 1 . .
    O O3 1.2361(4) 0.56912(12) 0.95758(9) 0.0502(5) Uani d . 1 1 . .
    O O4 0.0042(5) 0.49420(10) 0.59852(8) 0.0429(4) Uani d . 1 1 . .
    N N1 0.7380(5) 0.80376(12) 0.86167(9) 0.0309(4) Uani d . 1 1 . .
    N N2 0.9228(5) 0.73874(11) 0.90892(8) 0.0301(4) Uani d . 1 1 . .
    N N3 0.6699(5) 0.65784(11) 0.80734(9) 0.0288(4) Uani d . 1 1 . .
    N N4 1.0257(5) 0.56440(12) 0.90216(9) 0.0343(4) Uani d . 1 1 . .
    N N5 0.3102(5) 0.50638(14) 0.71153(9) 0.0356(5) Uani d . 1 1 . .
    N N6 0.1708(5) 0.64808(12) 0.64482(9) 0.0304(4) Uani d . 1 1 . .
    N N7 -0.1373(5) 0.66445(15) 0.52843(10) 0.0364(5) Uani d . 1 1 . .
    N N8 0.0601(6) 0.80164(14) 0.59459(12) 0.0465(6) Uani d . 1 1 . .
    C C1 0.8697(5) 0.65588(13) 0.87193(10) 0.0257(4) Uani d . 1 1 . .
    C C2 0.5814(5) 0.75613(14) 0.80084(10) 0.0281(5) Uani d . 1 1 . .
    C C3 0.1543(6) 0.54422(14) 0.64972(10) 0.0291(5) Uani d . 1 1 . .
    C C4 0.0251(6) 0.70408(14) 0.58795(10) 0.0283(4) Uani d . 1 1 . .
    H H1 0.703(6) 0.8651(17) 0.8753(12) 0.042(6) Uiso d . 1 1 . .
    H H2 0.434(6) 0.5511(18) 0.7446(12) 0.046(7) Uiso d . 1 1 . .
    H H3 0.290(7) 0.440(2) 0.7190(14) 0.064(8) Uiso d . 1 1 . .
    H H4 0.257(7) 0.6841(19) 0.6834(13) 0.053(7) Uiso d . 1 1 . .
    H H5 0.177(8) 0.8310(19) 0.6379(16) 0.076(9) Uiso d . 1 1 . .
    H H6 -0.034(7) 0.8406(18) 0.5601(13) 0.052(7) Uiso d . 1 1 . .
    H H7 -0.248(6) 0.7032(18) 0.4929(13) 0.051(7) Uiso d . 1 1 . .
    H H8 -0.162(6) 0.6015(18) 0.5248(13) 0.046(7) Uiso d . 1 1 . .
loop_
    _atom_site_aniso_label
    _atom_site_aniso_U_11
    _atom_site_aniso_U_22
    _atom_site_aniso_U_33
    _atom_site_aniso_U_12
    _atom_site_aniso_U_13
    _atom_site_aniso_U_23
    O1 0.0502(10) 0.0337(8) 0.0302(8) 0.0054(7) -0.0120(7) 0.0002(6)
    O2 0.0776(13) 0.0250(8) 0.0544(10) 0.0059(8) -0.0017(9) -0.0022(7)
    O3 0.0493(10) 0.0527(10) 0.0459(10) 0.0033(8) -0.0145(8) 0.0133(8)
    O4 0.0670(11) 0.0287(8) 0.0307(8) -0.0121(7) -0.0130(7) 0.0012(6)
    N1 0.0418(11) 0.0222(8) 0.0274(9) 0.0024(8) -0.0054(8) -0.0039(7)
    N2 0.0362(11) 0.0268(8) 0.0262(9) 0.0003(7) -0.0050(7) -0.0025(7)
    N3 0.0338(10) 0.0244(9) 0.0272(9) 0.0000(7) -0.0036(7) -0.0030(7)
    N4 0.0375(11) 0.0305(9) 0.0348(10) 0.0012(8) 0.0027(8) 0.0045(8)
    N5 0.0521(12) 0.0251(9) 0.0276(10) -0.0028(9) -0.0099(9) 0.0016(8)
    N6 0.0434(11) 0.0234(8) 0.0231(9) -0.0028(8) -0.0071(8) -0.0013(7)
    N7 0.0484(12) 0.0306(10) 0.0283(10) -0.0027(9) -0.0103(9) 0.0033(8)
    N8 0.0717(16) 0.0240(10) 0.0413(12) 0.0037(10) -0.0129(11) 0.0019(9)
    C1 0.0271(11) 0.0260(10) 0.0238(10) 0.0004(8) 0.0004(8) -0.0009(8)
    C2 0.0341(12) 0.0246(10) 0.0252(10) -0.0009(8) -0.0014(9) -0.0020(8)
    C3 0.0362(12) 0.0263(10) 0.0244(10) -0.0025(9) -0.0002(9) -0.0013(8)
    C4 0.0313(11) 0.0275(10) 0.0263(10) -0.0003(9) 0.0024(8) 0.0003(8)
loop_
    _geom_bond_atom_site_label_1
    _geom_bond_atom_site_label_2
    _geom_bond_site_symmetry_2
    _geom_bond_distance
    _geom_bond_publ_flag
    O1 C2 . 1.253(2) ?
    O2 N4 . 1.226(2) ?
    O3 N4 . 1.224(2) ?
    O4 C3 . 1.240(2) ?
    N1 C2 . 1.363(2) ?
    N1 N2 . 1.369(2) ?
    N1 H1 . 0.87(2) ?
    N2 C1 . 1.304(2) ?
    N3 C1 . 1.335(2) ?
    N3 C2 . 1.362(2) ?
    N4 C1 . 1.447(2) ?
    N5 C3 . 1.320(2) ?
    N5 H2 . 0.94(2) ?
    N5 H3 . 0.90(3) ?
    N6 C4 . 1.352(2) ?
    N6 C3 . 1.398(2) ?
    N6 H4 . 0.89(2) ?
    N7 C4 . 1.306(3) ?
    N7 H7 . 0.90(2) ?
    N7 H8 . 0.85(2) ?
    N8 C4 . 1.320(3) ?
    N8 H5 . 0.95(3) ?
    N8 H6 . 0.87(2) ?
loop_
    _geom_angle_atom_site_label_1
    _geom_angle_atom_site_label_2
    _geom_angle_atom_site_label_3
    _geom_angle_site_symmetry_1
    _geom_angle_site_symmetry_3
    _geom_angle
    _geom_angle_publ_flag
    C2 N1 N2 . . 111.56(15) ?
    C2 N1 H1 . . 127.4(15) ?
    N2 N1 H1 . . 120.3(15) ?
    C1 N2 N1 . . 100.07(14) ?
    C1 N3 C2 . . 102.08(15) ?
    O3 N4 O2 . . 124.25(18) ?
    O3 N4 C1 . . 118.53(17) ?
    O2 N4 C1 . . 117.21(17) ?
    C3 N5 H2 . . 117.0(14) ?
    C3 N5 H3 . . 118.0(17) ?
    H2 N5 H3 . . 125(2) ?
    C4 N6 C3 . . 125.80(17) ?
    C4 N6 H4 . . 113.2(16) ?
    C3 N6 H4 . . 120.6(16) ?
    C4 N7 H7 . . 120.5(15) ?
    C4 N7 H8 . . 120.5(16) ?
    H7 N7 H8 . . 119(2) ?
    C4 N8 H5 . . 121.4(16) ?
    C4 N8 H6 . . 120.0(16) ?
    H5 N8 H6 . . 118(2) ?
    N2 C1 N3 . . 118.90(16) ?
    N2 C1 N4 . . 119.28(17) ?
    N3 C1 N4 . . 121.82(16) ?
    O1 C2 N3 . . 127.31(18) ?
    O1 C2 N1 . . 125.30(18) ?
    N3 C2 N1 . . 107.39(16) ?
    O4 C3 N5 . . 124.49(19) ?
    O4 C3 N6 . . 120.77(18) ?
    N5 C3 N6 . . 114.74(18) ?
    N7 C4 N8 . . 121.0(2) ?
    N7 C4 N6 . . 122.19(18) ?
    N8 C4 N6 . . 116.81(19) ?
loop_
    _geom_torsion_atom_site_label_1
    _geom_torsion_atom_site_label_2
    _geom_torsion_atom_site_label_3
    _geom_torsion_atom_site_label_4
    _geom_torsion_site_symmetry_1
    _geom_torsion_site_symmetry_2
    _geom_torsion_site_symmetry_3
    _geom_torsion_site_symmetry_4
    _geom_torsion
    _geom_torsion_publ_flag
    C2 N1 N2 C1 . . . . 1.2(2) ?
    N1 N2 C1 N3 . . . . -1.0(2) ?
    N1 N2 C1 N4 . . . . 179.47(16) ?
    C2 N3 C1 N2 . . . . 0.4(2) ?
    C2 N3 C1 N4 . . . . 179.90(17) ?
    O3 N4 C1 N2 . . . . -7.9(3) ?
    O2 N4 C1 N2 . . . . 172.69(18) ?
    O3 N4 C1 N3 . . . . 172.61(18) ?
    O2 N4 C1 N3 . . . . -6.8(3) ?
    C1 N3 C2 O1 . . . . -179.1(2) ?
    C1 N3 C2 N1 . . . . 0.4(2) ?
    N2 N1 C2 O1 . . . . 178.41(19) ?
    N2 N1 C2 N3 . . . . -1.1(2) ?
    C4 N6 C3 O4 . . . . 1.9(3) ?
    C4 N6 C3 N5 . . . . -178.53(19) ?
    C3 N6 C4 N7 . . . . -3.2(3) ?
    C3 N6 C4 N8 . . . . 178.0(2) ?
loop_
    _geom_hbond_atom_site_label_D
    _geom_hbond_atom_site_label_H
    _geom_hbond_atom_site_label_A
    _geom_hbond_site_symmetry_A
    _geom_hbond_distance_DH
    _geom_hbond_distance_HA
    _geom_hbond_distance_DA
    _geom_hbond_angle_DHA
    N1 H1 O4 4_667 0.87(2) 1.97(2) 2.819(2) 166(2)
    N5 H2 N3 . 0.94(2) 1.99(3) 2.926(3) 173(2)
    N5 H3 O1 4_657 0.90(3) 2.13(3) 3.005(2) 164(2)
    N6 H4 O1 . 0.89(2) 1.96(2) 2.824(2) 163(2)
    N8 H5 O1 . 0.95(3) 2.15(3) 2.966(3) 142(2)
    N8 H6 O3 2_364 0.87(2) 2.32(3) 3.183(3) 173(2)
    N7 H7 N2 2_364 0.90(2) 2.03(3) 2.913(2) 166(2)
    N7 H8 O4 . 0.85(2) 2.02(2) 2.645(2) 129(2)
