# Supplementary material for: Carbamo­yl(di­amino­methyl­idene)aza­nium 3-nitro-5-oxo-4,5-di­hydro-1H-1,2,4-triazol-4-ide
Source: Acta Crystallogr Sect E Struct Rep Online. 2013 Jun 12;69(Pt 7):o1086. doi: 10.1107/S1600536813015699 (PMC3770364; doi:10.1107/S1600536813015699)
Supplement: Supplementary file 2 [file e-69-o1086-Isup2.hkl]

# 
# h,k,l, Fc-squared, Fo-squared, sigma(Fo-squared) and status flag 
# 
data_I
_shelx_title '  P21/n' 
_shelx_refln_list_code          4 
_shelx_F_calc_maximum      184.62 
_exptl_crystal_F_000       480.00 
_reflns_d_resolution_high  0.7697 
 
loop_ 
 _symmetry_equiv_pos_as_xyz 
 'x, y, z' 
 'x+1/2, -y+1/2, z+1/2' 
 '-x, -y, -z' 
 '-x-1/2, y-1/2, -z-1/2' 
 
_cell_length_a     3.7100 
_cell_length_b    13.4195 
_cell_length_c    18.0330 
_cell_angle_alpha  90.000 
_cell_angle_beta   94.143 
_cell_angle_gamma  90.000 
 
_shelx_F_squared_multiplier     1.000 
 
loop_ 
 _refln_index_h 
 _refln_index_k 
 _refln_index_l 
 _refln_F_squared_calc 
 _refln_F_squared_meas 
 _refln_F_squared_sigma 
 _refln_observed_status 
   2   0   0       53.26       53.10      6.67 o 
   4   0   0        7.44        2.50      4.75 o 
   1   1   0     7366.37     7017.23    150.51 o 
   2   1   0        0.14       -1.52      1.93 o 
   3   1   0       21.52       23.19      3.76 o 
   4   1   0        6.74       15.88      5.74 o 
   0   2   0      981.27      847.63     26.73 o 
   1   2   0       26.41       19.08      1.69 o 
   2   2   0        1.99        1.75      1.72 o 
   3   2   0      208.24      215.80      8.58 o 
   4   2   0       48.05       54.77     12.87 o 
   1   3   0       87.08       90.10      3.15 o 
   2   3   0      255.89      254.26      7.60 o 
   3   3   0      277.14      299.49     15.65 o 
   4   3   0        4.72       11.41      6.21 o 
   0   4   0     5314.93     4941.65    136.82 o 
   1   4   0     2907.30     2835.88     43.70 o 
   2   4   0     1063.02     1040.33     21.36 o 
   3   4   0      192.70      206.48     10.72 o 
   4   4   0       16.94       21.76      6.57 o 
   1   5   0     1701.49     1598.08     29.74 o 
   2   5   0       66.96       75.88      6.16 o 
   3   5   0       37.59       38.80      5.99 o 
   4   5   0       13.36        2.35     10.02 o 
   0   6   0     4825.62     4922.99     85.16 o 
   1   6   0      309.71      295.91      8.34 o 
   2   6   0       40.61       42.42      5.06 o 
   3   6   0       46.14       46.66      6.62 o 
   4   6   0       22.06       16.57      6.93 o 
   1   7   0        0.03       -0.23      1.15 o 
   2   7   0       21.91       20.07      3.82 o 
   3   7   0        3.37        5.08      4.92 o 
   4   7   0        2.16       -0.59      5.80 o 
   0   8   0      151.81      151.86      7.40 o 
   1   8   0        2.29       -0.80      1.67 o 
   2   8   0      107.84      105.71      6.96 o 
   3   8   0        6.04       11.67      5.71 o 
   4   8   0       16.81       14.27      6.06 o 
   1   9   0       69.30       71.23      4.22 o 
   2   9   0       26.76       20.88      5.99 o 
   3   9   0      103.57      106.36      9.71 o 
   4   9   0       14.63        7.93      8.56 o 
   0  10   0        8.88        3.50      3.02 o 
   1  10   0       27.56       32.79      3.41 o 
   2  10   0       75.85       80.36      6.18 o 
   3  10   0        9.05        5.79      5.50 o 
   1  11   0       12.67       10.57      3.39 o 
   2  11   0        1.36        7.63      3.64 o 
   3  11   0       68.92       55.31      6.93 o 
   0  12   0      297.86      314.00     16.97 o 
   1  12   0        6.23        4.52      2.65 o 
   2  12   0        0.80        1.55      3.24 o 
   3  12   0        1.24       -4.32      4.14 o 
   1  13   0      186.14      179.02      8.76 o 
   2  13   0       16.70       12.92      3.91 o 
   3  13   0       22.96       12.79      5.09 o 
   0  14   0      340.24      332.66     18.92 o 
   1  14   0       71.37       68.74      7.54 o 
   2  14   0        1.53        3.76      3.66 o 
   1  15   0        4.56        8.53      4.92 o 
   2  15   0        5.28       11.25      4.36 o 
   0  16   0       47.87       59.26     10.72 o 
   1  16   0       40.35       50.39      8.08 o 
   1  17   0       13.56       19.89      5.67 o 
  -3   0   1       50.10       61.18      9.13 o 
  -1   0   1     1964.92     1779.64     56.80 o 
   1   0   1      187.11      177.85      8.62 o 
   3   0   1        7.77       11.05      5.65 o 
  -4   1   1       16.43       19.79      6.21 o 
  -3   1   1       10.15       12.82      4.72 o 
  -2   1   1        0.51       -1.34      1.85 o 
  -1   1   1      457.95      409.08     62.97 o 
   0   1   1       52.76       56.32      2.58 o 
   1   1   1     1369.14     1232.76     22.86 o 
   2   1   1        7.09        5.68      2.34 o 
   3   1   1      188.13      185.10      7.89 o 
   4   1   1        0.91        3.11      5.80 o 
  -4   2   1        4.81        5.61      5.58 o 
  -3   2   1       29.25       31.08      3.95 o 
  -2   2   1        7.29       12.90      2.26 o 
  -1   2   1      227.78      233.59      4.97 o 
   0   2   1     2303.27     2209.61     67.34 o 
   1   2   1     4315.78     3809.88     66.45 o 
   2   2   1      119.27      115.14      5.91 o 
   3   2   1       15.70       14.63      3.55 o 
   4   2   1       18.24       18.01      6.78 o 
  -4   3   1        0.31       -3.04      5.23 o 
  -3   3   1        2.57        0.42      3.32 o 
  -2   3   1       42.68       43.57      3.41 o 
  -1   3   1     2306.04     2204.58     33.85 o 
   0   3   1      337.69      277.20      5.00 o 
   1   3   1      312.77      329.86     12.98 o 
   2   3   1      844.46      831.53     17.87 o 
   3   3   1      117.48      114.84      8.69 o 
   4   3   1       52.07       53.05      8.34 o 
  -4   4   1       29.28       32.56      7.15 o 
  -3   4   1        5.58        5.84      3.90 o 
  -2   4   1        0.65       -1.82      1.47 o 
  -1   4   1       71.55       74.38      2.71 o 
   0   4   1     1018.93      973.01     15.38 o 
   1   4   1      327.48      332.26      8.23 o 
   2   4   1        2.96        7.49      2.03 o 
   3   4   1      174.06      187.61     25.58 o 
   4   4   1        0.25       -0.46      5.79 o 
  -4   5   1       50.37       44.48      8.06 o 
  -3   5   1       33.91       32.62      5.87 o 
  -2   5   1      112.72      110.64      5.80 o 
  -1   5   1      110.52      109.49      5.02 o 
   0   5   1     1079.78     1055.57     16.88 o 
   1   5   1      465.84      434.32     10.33 o 
   2   5   1        5.36        3.13      7.48 o 
   3   5   1       78.47       85.62      8.68 o 
   4   5   1       33.29       22.75      7.74 o 
  -4   6   1        9.26        6.98      6.10 o 
  -3   6   1       21.99       34.36      5.95 o 
  -2   6   1       52.08       60.68      7.28 o 
  -1   6   1      898.05      883.56     22.15 o 
   0   6   1      962.39     1013.69     14.92 o 
   1   6   1      956.73      990.11     20.05 o 
   2   6   1        0.82       -0.01      2.68 o 
   3   6   1        5.85        2.60      4.37 o 
   4   6   1        7.51        6.31     13.04 o 
  -4   7   1        0.01       -1.34      5.64 o 
  -3   7   1       36.58       41.34      6.58 o 
  -2   7   1       35.07       37.90      4.49 o 
  -1   7   1        2.55       -0.07      1.37 o 
   0   7   1      883.94      877.00     12.34 o 
   1   7   1       17.61       27.58      2.63 o 
   2   7   1      104.73      111.41      8.10 o 
   3   7   1       38.46       29.54      8.09 o 
   4   7   1       21.34       28.69      7.54 o 
  -4   8   1       13.32       11.23     10.03 o 
  -3   8   1      139.30      136.39     10.74 o 
  -2   8   1      111.25      113.79      6.76 o 
  -1   8   1      124.90      134.02      5.02 o 
   0   8   1     1295.47     1402.26     18.89 o 
   1   8   1        4.09        8.12      2.28 o 
   2   8   1      293.27      268.44      9.70 o 
   3   8   1      357.11      372.59     15.98 o 
   4   8   1       86.33       92.57     10.19 o 
  -4   9   1       56.50       64.88     16.10 o 
  -3   9   1       59.49       64.36      8.15 o 
  -2   9   1       73.55       75.19      5.72 o 
  -1   9   1      215.82      212.17      6.47 o 
   0   9   1       91.86       94.31      3.30 o 
   1   9   1        1.88        3.34      2.29 o 
   2   9   1      182.47      178.04      9.26 o 
   3   9   1       62.82       79.19      8.81 o 
   4   9   1        6.55        3.54      8.29 o 
  -3  10   1      383.54      413.35     17.35 o 
  -2  10   1      115.22      120.61      7.12 o 
  -1  10   1      443.10      400.39      9.85 o 
   0  10   1      135.59      137.04      5.48 o 
   1  10   1       20.86       26.31      3.46 o 
   2  10   1        2.69        0.74      3.49 o 
   3  10   1        0.14       -7.17      4.78 o 
  -3  11   1       53.20       63.16      7.26 o 
  -2  11   1       14.49       16.83      3.99 o 
  -1  11   1      183.87      203.33     13.46 o 
   0  11   1       30.30       34.87      3.81 o 
   1  11   1       27.73       27.78      3.36 o 
   2  11   1       86.22       87.29      7.01 o 
   3  11   1        2.88        5.87     15.32 o 
  -3  12   1      137.22      139.51      9.75 o 
  -2  12   1       47.23       35.42      4.52 o 
  -1  12   1      202.93      184.09      7.19 o 
   0  12   1      686.08      617.54     18.68 o 
   1  12   1       10.15        4.14      3.76 o 
   2  12   1       72.05       66.94      5.74 o 
   3  12   1       86.45       85.04      8.18 o 
  -3  13   1        0.01        1.30      5.92 o 
  -2  13   1        6.42        4.99      3.46 o 
  -1  13   1       50.71       51.77      5.61 o 
   0  13   1       51.63       58.77      7.15 o 
   1  13   1      173.16      142.41      8.19 o 
   2  13   1       79.36       76.76      6.18 o 
   3  13   1        6.95        3.91      4.61 o 
  -2  14   1       54.49       61.16      6.51 o 
  -1  14   1       60.54       58.33      6.03 o 
   0  14   1      111.07      112.52      8.95 o 
   1  14   1       30.54       31.24      5.69 o 
   2  14   1       77.44       74.09      6.95 o 
  -2  15   1        1.89       12.00      4.54 o 
  -1  15   1        4.24        4.20      4.60 o 
   0  15   1        0.07       -0.13      4.36 o 
   1  15   1       16.72       32.15      6.30 o 
   2  15   1        2.07       -1.88      3.85 o 
  -1  16   1        0.11       -0.50      5.38 o 
   0  16   1       61.28       70.33     11.20 o 
   1  16   1       14.16       16.10      5.48 o 
  -1  17   1       19.07        7.32      4.99 o 
   0  17   1        8.37       12.77      5.60 o 
   1  17   1       26.76       39.46      7.25 o 
  -4   0   2      117.71      122.41     14.57 o 
  -2   0   2     1508.06     1550.55     53.47 o 
   0   0   2      150.52      151.02      6.10 o 
   2   0   2      183.11      181.12     11.32 o 
   4   0   2       11.58        4.65      5.94 o 
  -4   1   2        0.02        1.08      6.68 o 
  -3   1   2       15.54       14.38      4.30 o 
  -2   1   2      490.42      495.25     15.18 o 
   0   1   2      738.71      754.63     16.96 o 
   1   1   2       12.75       12.19      2.04 o 
   2   1   2        2.88        1.53      2.19 o 
   3   1   2      121.60      121.68      8.42 o 
   4   1   2       12.71       15.85      7.87 o 
  -4   2   2       16.45       17.34      6.53 o 
  -3   2   2       37.99       44.35      4.55 o 
  -2   2   2        3.01        0.39      1.61 o 
  -1   2   2      293.97      299.60      6.35 o 
   0   2   2      157.70      178.31     10.01 o 
   1   2   2        2.98        6.64      1.61 o 
   2   2   2       14.83       14.08      2.36 o 
   3   2   2      136.77      139.14      7.81 o 
   4   2   2       15.32       25.48      8.77 o 
  -4   3   2       76.98       74.59      8.78 o 
  -3   3   2        0.01        2.77      2.51 o 
  -2   3   2       74.62       77.12      4.41 o 
  -1   3   2      406.63      366.88      7.06 o 
   0   3   2       28.43       28.11      1.51 o 
   1   3   2       19.39       26.34      3.29 o 
   2   3   2      137.73      148.51     10.06 o 
   3   3   2       22.82       17.02      4.86 o 
   4   3   2       15.65       25.44      7.06 o 
  -4   4   2       43.88       51.44      7.94 o 
  -3   4   2        0.49       -0.02      2.86 o 
  -2   4   2      162.98      170.82      6.08 o 
  -1   4   2      158.14      143.68      3.49 o 
   0   4   2      624.59      566.82      8.70 o 
   1   4   2       91.97       85.72      2.82 o 
   2   4   2        3.70        3.89      2.12 o 
   3   4   2      173.85      216.58     15.42 o 
   4   4   2        4.60        3.37      7.79 o 
  -4   5   2        0.57        5.23      5.58 o 
  -3   5   2       45.42       47.94      6.15 o 
  -2   5   2      358.78      356.16      9.46 o 
  -1   5   2        6.36        5.24      1.08 o 
   0   5   2      563.80      523.49     11.90 o 
   1   5   2       72.83       65.88      6.52 o 
   2   5   2        3.60        5.05      6.22 o 
   3   5   2       50.84       56.47     15.02 o 
   4   5   2      117.16      117.50     11.87 o 
  -4   6   2        0.29      -10.81      9.04 o 
  -3   6   2        5.12        4.04      4.43 o 
  -2   6   2      586.66      569.75     14.07 o 
  -1   6   2      177.73      186.33      4.29 o 
   0   6   2      477.04      493.91     11.47 o 
   1   6   2       19.21       23.38      2.71 o 
   2   6   2       74.11       81.36     12.71 o 
   3   6   2        1.34       -0.21      7.70 o 
   4   6   2       29.90       27.68      7.68 o 
  -4   7   2       72.84       70.97     10.88 o 
  -3   7   2       89.98       67.78     16.81 o 
  -2   7   2       79.54       85.33      5.78 o 
  -1   7   2     2596.83     2618.88     36.68 o 
   0   7   2      709.41      708.77     12.52 o 
   1   7   2      459.40      486.43      9.93 o 
   2   7   2      215.35      211.58     10.18 o 
   3   7   2       60.24       63.35      8.04 o 
   4   7   2        2.99       -1.45      7.82 o 
  -4   8   2        1.90       -1.25      6.59 o 
  -3   8   2       38.25       29.45      5.49 o 
  -2   8   2       49.74       48.09      4.26 o 
  -1   8   2      563.52      561.46     11.60 o 
   0   8   2      278.36      282.93      5.87 o 
   1   8   2       18.33       19.88      2.23 o 
   2   8   2       11.63        9.21      4.97 o 
   3   8   2       90.60       82.22      8.73 o 
   4   8   2        7.95        0.21      5.72 o 
  -4   9   2       32.89       42.44     14.27 o 
  -3   9   2       23.41       25.53      7.50 o 
  -2   9   2        1.87       -2.94      2.57 o 
  -1   9   2       83.05       92.61      6.99 o 
   0   9   2        2.62        1.88      1.32 o 
   1   9   2        5.01        2.93      2.44 o 
   2   9   2     1098.16     1037.46     23.70 o 
   3   9   2        6.07        9.73      5.52 o 
   4   9   2        0.12      -10.63      7.09 o 
  -3  10   2        0.28       -2.52      5.25 o 
  -2  10   2        0.14       -0.85      2.83 o 
  -1  10   2      157.20      161.67      7.56 o 
   0  10   2       12.25        8.67      3.26 o 
   1  10   2        5.82        7.74      2.65 o 
   2  10   2       88.77       85.75     12.55 o 
   3  10   2        9.40       -2.98      5.17 o 
  -3  11   2       14.70       12.33      6.70 o 
  -2  11   2        2.82       -3.25      3.01 o 
  -1  11   2       47.81       34.65      4.06 o 
   0  11   2      801.09      802.20     18.05 o 
   1  11   2      205.07      200.01      7.88 o 
   2  11   2      860.89      837.39     25.60 o 
   3  11   2        9.10       11.44      6.12 o 
  -3  12   2        1.18        3.40      6.12 o 
  -2  12   2       21.18       15.36      3.83 o 
  -1  12   2      139.95      162.17      7.96 o 
   0  12   2        7.60       12.07      6.44 o 
   1  12   2        2.96        0.95      2.26 o 
   2  12   2       22.11       24.67      6.03 o 
   3  12   2      100.44       95.00     10.00 o 
  -3  13   2       16.34       20.42      7.34 o 
  -2  13   2       24.68       31.65      4.36 o 
  -1  13   2      466.13      417.53     12.91 o 
   0  13   2       13.79        6.73      4.52 o 
   1  13   2       10.88       11.69      3.75 o 
   2  13   2      139.67      136.06      7.84 o 
   3  13   2       25.83       13.33      5.11 o 
  -2  14   2       18.53       20.00      4.87 o 
  -1  14   2       21.42       21.16      4.60 o 
   0  14   2        0.01        4.11      4.28 o 
   1  14   2       12.43        7.47      4.77 o 
   2  14   2        9.61        8.56      4.01 o 
  -2  15   2        0.28        4.45      5.47 o 
  -1  15   2       85.98      114.88      9.61 o 
   0  15   2       30.24       33.28      6.29 o 
   1  15   2       36.68       42.15      7.00 o 
   2  15   2        9.88        7.55      4.72 o 
  -1  16   2        0.07        6.06      6.53 o 
   0  16   2        0.30       -2.53      4.39 o 
   1  16   2       25.91       41.27      6.91 o 
  -1  17   2        2.09        4.95      5.09 o 
   0  17   2        2.78        6.24      8.65 o 
  -3   0   3        5.35       -2.22      5.44 o 
  -1   0   3      492.34      493.42     15.26 o 
   1   0   3      335.59      307.94     13.01 o 
   3   0   3      186.49      173.55     14.27 o 
  -4   1   3       15.31       19.92      8.05 o 
  -3   1   3        0.10        4.01      6.73 o 
  -2   1   3      392.08      379.55     16.51 o 
  -1   1   3    34084.85    29883.54    444.04 o 
   0   1   3      508.30      474.02      9.29 o 
   1   1   3      185.84      189.90      5.42 o 
   2   1   3      706.31      748.33     18.33 o 
   3   1   3       28.61       27.09      4.22 o 
   4   1   3        2.73        4.75      7.31 o 
  -4   2   3       15.84       14.09      4.88 o 
  -3   2   3        5.62        5.21      2.68 o 
  -2   2   3      482.65      469.64     11.49 o 
  -1   2   3     1163.11     1114.88     16.16 o 
   0   2   3     2694.94     2521.44     38.20 o 
   1   2   3       34.52       35.26      2.48 o 
   2   2   3      203.15      212.66     10.21 o 
   3   2   3        0.23       -1.57      2.89 o 
   4   2   3        1.67        6.08      6.18 o 
  -4   3   3       16.85       23.46      7.27 o 
  -3   3   3       82.60       95.75      7.67 o 
  -2   3   3     1230.46     1179.64     25.19 o 
  -1   3   3      254.31      273.96      5.31 o 
   0   3   3     1111.01     1092.92     15.46 o 
   1   3   3     1814.10     1853.59     33.81 o 
   2   3   3      537.78      565.41     13.51 o 
   3   3   3       13.78       17.14      6.50 o 
   4   3   3       98.29      106.72     11.16 o 
  -4   4   3       15.55       11.78      6.95 o 
  -3   4   3       11.31       15.30      5.65 o 
  -2   4   3      296.33      301.16      8.56 o 
  -1   4   3      474.10      501.76      8.45 o 
   0   4   3       25.34       18.71      1.53 o 
   1   4   3      528.96      566.13     14.62 o 
   2   4   3       43.88       43.72      3.62 o 
   3   4   3       21.92       25.48      8.14 o 
   4   4   3       89.05       87.07     10.40 o 
  -4   5   3       28.22       28.36      8.85 o 
  -3   5   3       48.61       42.01      6.44 o 
  -2   5   3      130.44      128.04      7.16 o 
  -1   5   3       43.00       48.89      2.26 o 
   0   5   3        1.53       -0.05      0.91 o 
   1   5   3      904.10      934.39     15.95 o 
   2   5   3      612.94      613.38     18.63 o 
   3   5   3      122.56      123.92      9.92 o 
   4   5   3        0.00        0.24      6.30 o 
  -4   6   3        1.04        2.89      7.46 o 
  -3   6   3        0.95        0.42      2.96 o 
  -2   6   3       53.95       55.55      3.98 o 
  -1   6   3       56.78       57.84      3.80 o 
   0   6   3      287.24      265.62      5.76 o 
   1   6   3     1001.00     1088.73     22.04 o 
   2   6   3       55.56       59.08      7.01 o 
   3   6   3        7.84        4.05      4.78 o 
   4   6   3        4.24        0.27      5.70 o 
  -4   7   3       12.39       18.50      8.11 o 
  -3   7   3       85.98       88.00      7.48 o 
  -2   7   3       17.71       21.30      3.26 o 
  -1   7   3      989.50     1018.88     15.78 o 
   0   7   3      520.93      509.25      9.26 o 
   1   7   3      259.26      260.11      8.03 o 
   2   7   3       85.61       71.00      6.91 o 
   3   7   3        0.00        2.58     12.00 o 
   4   7   3        0.07       -7.90      5.27 o 
  -4   8   3       19.56       19.56      8.29 o 
  -3   8   3       45.91       63.01      6.71 o 
  -2   8   3        6.13        5.90      2.67 o 
  -1   8   3       76.07       77.80      3.87 o 
   0   8   3      369.45      358.11      7.82 o 
   1   8   3      133.85      133.88      5.13 o 
   2   8   3      210.83      223.05     11.11 o 
   3   8   3        0.30       -2.64      4.81 o 
   4   8   3        0.36        0.25      6.62 o 
  -4   9   3        1.77        3.33     11.68 o 
  -3   9   3        5.80        8.07      6.84 o 
  -2   9   3        0.82       -2.62      2.28 o 
  -1   9   3       87.28       76.71      4.38 o 
   0   9   3       92.47       91.14      4.07 o 
   1   9   3      335.18      338.60     10.52 o 
   2   9   3        1.36       11.56      4.89 o 
   3   9   3      230.98      218.94     14.43 o 
   4   9   3       28.72       35.74     10.84 o 
  -3  10   3        7.72       15.57      7.73 o 
  -2  10   3        6.63       11.96      3.30 o 
  -1  10   3       44.04       42.34      6.93 o 
   0  10   3      108.64      100.60      5.33 o 
   1  10   3      426.17      417.69     11.84 o 
   2  10   3        3.33       -0.63      6.80 o 
   3  10   3      150.57      152.45     12.35 o 
  -3  11   3       13.60        6.34      6.29 o 
  -2  11   3        0.13        1.54      4.14 o 
  -1  11   3      499.41      492.14     17.52 o 
   0  11   3       30.09       35.94      3.99 o 
   1  11   3       31.77       35.74      4.24 o 
   2  11   3       13.78       12.06      4.77 o 
   3  11   3       94.27       95.93     12.12 o 
  -3  12   3       52.63       67.07      9.88 o 
  -2  12   3      132.01      140.92     12.83 o 
  -1  12   3       11.17       15.53      3.65 o 
   0  12   3      737.02      715.83     26.63 o 
   1  12   3       47.69       37.19      4.87 o 
   2  12   3       28.12       27.76      5.01 o 
   3  12   3        0.14        3.78      5.39 o 
  -3  13   3        8.77        7.25      6.14 o 
  -2  13   3        7.92        4.38      3.37 o 
  -1  13   3      109.80      109.73     14.63 o 
   0  13   3       58.66       60.26      6.64 o 
   1  13   3       92.16      108.94      7.39 o 
   2  13   3        2.07        5.81      4.20 o 
   3  13   3       52.03       41.37      8.23 o 
  -2  14   3        8.39        5.77      7.60 o 
  -1  14   3        3.94        8.78      4.07 o 
   0  14   3        7.03        8.38      5.27 o 
   1  14   3       11.43        9.86      5.02 o 
   2  14   3        8.67        7.29      3.96 o 
  -2  15   3       80.09       90.98     10.61 o 
  -1  15   3        0.48        3.40      4.72 o 
   0  15   3       92.18       84.10      8.44 o 
   1  15   3       37.67       42.35      6.95 o 
   2  15   3       22.77       20.09      4.88 o 
  -1  16   3        2.07        0.35      4.37 o 
   0  16   3       56.36       62.12     16.67 o 
   1  16   3        0.28        4.80      5.44 o 
   0  17   3        0.08       -4.56      4.61 o 
  -4   0   4        0.30        2.92      5.08 o 
  -2   0   4      175.96      163.37     16.87 o 
   0   0   4    10561.32     9591.21    288.68 o 
   2   0   4     1697.85     1708.48     58.60 o 
   4   0   4       77.40       91.28     14.99 o 
  -4   1   4        6.39       14.42      8.86 o 
  -3   1   4        3.82        6.69      3.02 o 
  -2   1   4      630.65      602.37     12.35 o 
  -1   1   4    14059.07    13368.71    176.97 o 
   0   1   4     1706.58     1615.01     29.16 o 
   1   1   4        0.28       -0.42      1.18 o 
   2   1   4      162.46      163.03     16.56 o 
   3   1   4       18.44       21.58      3.99 o 
   4   1   4        0.25        1.15      4.77 o 
  -4   2   4       10.62        9.95      7.40 o 
  -3   2   4       30.83       31.49      4.43 o 
  -2   2   4     1845.21     1855.48     30.42 o 
   0   2   4      283.23      303.54      5.88 o 
   1   2   4     2399.68     2318.92     41.94 o 
   2   2   4       53.20       43.47      3.82 o 
   3   2   4       17.63       16.50      3.84 o 
   4   2   4      111.84      130.33     11.91 o 
  -4   3   4        5.99       -9.34     15.18 o 
  -3   3   4        6.86        3.25      2.45 o 
  -2   3   4       21.40       21.01      2.10 o 
  -1   3   4     1953.09     1901.61     26.65 o 
   0   3   4     3262.81     3005.06     40.48 o 
   1   3   4     2565.44     2549.31     45.78 o 
   2   3   4       20.70       21.00      3.15 o 
   3   3   4       73.30       77.65      8.01 o 
   4   3   4       29.71       50.36      9.09 o 
  -4   4   4        0.08       -4.96      6.75 o 
  -3   4   4       13.77        9.05      3.42 o 
  -2   4   4       14.58       11.82      2.18 o 
  -1   4   4     1406.97     1338.99     19.49 o 
   0   4   4      671.32      685.08     10.56 o 
   1   4   4      272.66      286.04      7.25 o 
   2   4   4     1461.87     1515.64     30.10 o 
   3   4   4      161.63      155.50     11.82 o 
   4   4   4       80.99       74.20      9.81 o 
  -4   5   4        0.14        9.89      7.56 o 
  -3   5   4       12.23       12.55      6.00 o 
  -2   5   4       29.29       35.67      2.73 o 
  -1   5   4      231.89      234.62      5.00 o 
   0   5   4     2588.05     2616.84     39.85 o 
   1   5   4       61.74       60.71      3.34 o 
   2   5   4       51.33       50.54      5.63 o 
   3   5   4        7.93       11.94      7.72 o 
   4   5   4        0.14        1.85      6.15 o 
  -4   6   4       37.15       63.77     10.61 o 
  -3   6   4        5.57        0.13      9.18 o 
  -2   6   4        9.76        8.14      2.51 o 
  -1   6   4       60.35       64.37      2.68 o 
   0   6   4      917.99      883.59     16.21 o 
   1   6   4      525.27      485.27      9.72 o 
   2   6   4        6.54        5.71      4.79 o 
   3   6   4       12.11       21.79      6.05 o 
   4   6   4       21.66       10.73      6.65 o 
  -4   7   4        4.89        5.01      7.09 o 
  -3   7   4       23.66       18.76      7.58 o 
  -2   7   4      353.96      350.93      9.48 o 
  -1   7   4     1360.11     1379.64     20.57 o 
   0   7   4       54.40       66.60      3.43 o 
   1   7   4      125.01      120.58      6.29 o 
   2   7   4      351.55      361.94     26.97 o 
   3   7   4      114.31      119.02     20.12 o 
   4   7   4        3.94        6.74      6.56 o 
  -4   8   4       17.72       25.33     11.01 o 
  -3   8   4       11.47       15.60      5.56 o 
  -2   8   4       21.33       26.84      4.00 o 
  -1   8   4        0.83        0.64      1.54 o 
   0   8   4       86.82       88.71      3.68 o 
   1   8   4      120.17      106.06      4.81 o 
   2   8   4      266.15      271.41     12.50 o 
   3   8   4        6.06        9.41      7.55 o 
   4   8   4        6.30       -5.08      7.90 o 
  -4   9   4       41.53       22.32     12.77 o 
  -3   9   4        1.23       -5.42      6.19 o 
  -2   9   4      110.34      113.03      6.07 o 
  -1   9   4      135.76      150.83      5.67 o 
   0   9   4      109.24      112.24      4.16 o 
   1   9   4      428.60      444.10     10.34 o 
   2   9   4        8.21        1.90      4.59 o 
   3   9   4       83.47       84.17     11.55 o 
  -3  10   4        0.04        2.25      6.79 o 
  -2  10   4       16.50       14.97      3.18 o 
  -1  10   4        6.54        9.52      2.39 o 
   0  10   4        2.61        3.09      2.04 o 
   1  10   4        1.01        2.88      2.60 o 
   2  10   4      105.24      102.52      9.10 o 
   3  10   4        3.01        8.82      7.87 o 
  -3  11   4       61.97       61.11      9.48 o 
  -2  11   4      230.32      240.45     15.75 o 
  -1  11   4        2.30        2.03      2.31 o 
   0  11   4       10.30        5.31      5.18 o 
   1  11   4       13.45        8.96      3.18 o 
   2  11   4       46.67       40.70      7.55 o 
   3  11   4        4.57       -1.89      5.57 o 
  -3  12   4        3.68        8.14      6.46 o 
  -2  12   4        7.73        7.29      4.22 o 
  -1  12   4       65.39       64.73      5.59 o 
   0  12   4        1.99        1.36      2.71 o 
   1  12   4        0.26        0.92      3.17 o 
   2  12   4      186.29      176.59     12.07 o 
   3  12   4       16.78        6.35      6.35 o 
  -3  13   4       18.09       26.23      7.67 o 
  -2  13   4       71.61       64.80      9.28 o 
  -1  13   4      518.93      478.17     14.06 o 
   0  13   4        8.98        8.28      5.63 o 
   1  13   4       25.88       26.59      5.25 o 
   2  13   4        4.57       -1.37      4.17 o 
   3  13   4       21.46       16.73      8.44 o 
  -2  14   4       51.55       52.50     14.25 o 
  -1  14   4       50.41       48.18      6.10 o 
   0  14   4       42.86       40.49      6.13 o 
   1  14   4       43.61       61.31     12.32 o 
   2  14   4       34.21       31.53      5.67 o 
  -2  15   4        3.38        1.12      5.00 o 
  -1  15   4       12.05       14.61      5.26 o 
   0  15   4        3.05       -1.54      4.72 o 
   1  15   4        0.34        7.67      4.73 o 
   2  15   4        3.19        5.50      4.47 o 
  -1  16   4        5.03       -4.42      5.71 o 
   0  16   4        8.57        6.88      5.18 o 
   1  16   4       15.00       12.02      6.40 o 
   0  17   4       12.61       10.51      5.64 o 
  -3   0   5      103.96      118.53      8.95 o 
  -1   0   5     2739.90     2792.87     61.83 o 
   1   0   5      354.56      389.46     16.82 o 
   3   0   5       30.91       37.59      5.96 o 
  -4   1   5        9.32        8.59      7.96 o 
  -3   1   5      130.34      120.41      7.54 o 
  -2   1   5        6.02        0.22      2.09 o 
  -1   1   5      192.95      168.26      4.03 o 
   0   1   5      830.17      689.27     11.50 o 
   1   1   5      532.47      508.89     11.53 o 
   2   1   5       30.34       33.89      3.61 o 
   3   1   5        4.39        1.88      3.47 o 
   4   1   5       51.71       50.55      7.18 o 
  -4   2   5        7.05        2.30      5.50 o 
  -3   2   5       88.72       87.87      6.07 o 
  -2   2   5       85.18       91.83      3.94 o 
  -1   2   5      257.07      281.12      5.56 o 
   0   2   5       21.93       22.79      1.69 o 
   1   2   5      215.01      220.46      6.40 o 
   2   2   5      478.86      494.35     12.68 o 
   3   2   5      167.90      164.76      8.79 o 
   4   2   5      190.74      222.94     15.43 o 
  -4   3   5       11.96       14.25      6.65 o 
  -3   3   5       14.83       12.75      5.45 o 
  -2   3   5      248.33      232.72      7.41 o 
  -1   3   5       91.67       94.46      9.08 o 
   0   3   5       31.44       31.53      1.70 o 
   1   3   5       18.29       16.31      2.19 o 
   2   3   5      241.89      240.03     11.23 o 
   3   3   5       53.06       50.09      7.00 o 
   4   3   5       17.74        8.56      7.34 o 
  -4   4   5        7.12        5.45      5.31 o 
  -3   4   5       32.00       32.06      7.69 o 
  -2   4   5      202.07      197.97      6.09 o 
  -1   4   5       51.70       48.76      2.15 o 
   0   4   5      591.44      598.45      9.56 o 
   1   4   5      764.95      856.46     17.38 o 
   2   4   5      224.11      252.37     21.72 o 
   3   4   5        8.17       11.67      4.90 o 
   4   4   5        4.40       -9.18      6.12 o 
  -4   5   5        8.97       17.03      6.30 o 
  -3   5   5       33.68       37.11      7.18 o 
  -2   5   5        6.09        9.74      1.97 o 
  -1   5   5        0.11        0.48      0.91 o 
   0   5   5      112.64      127.68      3.54 o 
   1   5   5       78.65       92.83      4.04 o 
   2   5   5      396.02      435.00     15.23 o 
   3   5   5       47.77       52.97      7.55 o 
   4   5   5       68.57       57.23      9.35 o 
  -4   6   5       24.98       27.07      8.82 o 
  -3   6   5       35.92       27.45     10.84 o 
  -2   6   5      222.60      236.87      9.26 o 
  -1   6   5      860.00      848.30     13.45 o 
   0   6   5      191.70      209.47      5.25 o 
   1   6   5      550.56      571.18     11.21 o 
   2   6   5        0.01       -4.81      3.20 o 
   3   6   5      304.47      305.38     15.40 o 
   4   6   5       43.59       38.40      8.03 o 
  -4   7   5        4.81        7.55      7.30 o 
  -3   7   5       36.55       23.00      7.20 o 
  -2   7   5      461.41      447.21     10.89 o 
  -1   7   5       15.59       16.36      1.75 o 
   0   7   5      167.58      169.92      7.58 o 
   1   7   5        8.31        8.93      2.61 o 
   2   7   5       32.25       29.82      5.52 o 
   3   7   5        3.93        1.50      5.65 o 
   4   7   5       24.64       24.27     14.27 o 
  -4   8   5       16.04       25.32      7.91 o 
  -3   8   5       21.08       34.07      8.24 o 
  -2   8   5      307.30      299.11      8.70 o 
  -1   8   5       64.13       61.43      3.64 o 
   0   8   5      120.16      143.02      4.46 o 
   1   8   5      338.96      337.50      8.53 o 
   2   8   5        1.28        9.50      4.54 o 
   3   8   5       10.67        4.23      5.59 o 
   4   8   5       20.50        3.21      8.59 o 
  -4   9   5       14.84        8.50     11.89 o 
  -3   9   5       11.90       15.02      7.66 o 
  -2   9   5        5.76        1.94      3.74 o 
  -1   9   5      100.27      108.05      6.80 o 
   0   9   5        0.00       -1.27      1.55 o 
   1   9   5      159.51      154.81      6.26 o 
   2   9   5      456.69      466.57     17.74 o 
   3   9   5       30.92       29.16     13.34 o 
  -3  10   5        2.84       -3.59      6.23 o 
  -2  10   5       16.64       17.48      4.82 o 
  -1  10   5      203.55      212.40      8.54 o 
   0  10   5       37.06       39.89      4.05 o 
   1  10   5     2904.79     2783.23     52.14 o 
   2  10   5      131.55      114.65      9.88 o 
   3  10   5        8.13        9.02      6.46 o 
  -3  11   5        3.06        3.58      6.47 o 
  -2  11   5        2.53        4.65      4.67 o 
  -1  11   5        2.17        1.04      2.26 o 
   0  11   5       14.11       10.61      3.62 o 
   1  11   5        0.33       -3.09      3.32 o 
   2  11   5      176.31      167.14     15.05 o 
   3  11   5        0.50       -1.93      5.24 o 
  -3  12   5        2.80        5.22      6.34 o 
  -2  12   5       98.20       91.28      7.82 o 
  -1  12   5      161.97      147.17      8.63 o 
   0  12   5      121.27      145.59      8.49 o 
   1  12   5      202.28      183.97      9.33 o 
   2  12   5       13.19       14.59      5.94 o 
   3  12   5        0.16        1.38      5.55 o 
  -3  13   5       16.35        8.71      6.35 o 
  -2  13   5        0.50        2.29      3.86 o 
  -1  13   5        2.73        1.29      3.18 o 
   0  13   5       35.38       26.13      7.52 o 
   1  13   5      151.73      151.93     13.77 o 
   2  13   5       10.08        4.15      5.75 o 
  -2  14   5      131.15      140.86     12.46 o 
  -1  14   5        1.70       -1.44      4.64 o 
   0  14   5        9.60       -0.02      6.49 o 
   1  14   5      198.85      218.03     12.15 o 
   2  14   5        5.60        0.17      4.84 o 
  -2  15   5        4.73        1.35      5.04 o 
  -1  15   5        2.23        3.86      4.95 o 
   0  15   5        9.27       12.53      5.43 o 
   1  15   5       10.64       23.23      5.83 o 
   2  15   5       64.78       63.20     10.09 o 
  -1  16   5       12.04       20.82      7.87 o 
   0  16   5        5.46        3.69      4.79 o 
   1  16   5       50.34       58.21      7.96 o 
   0  17   5       62.23       72.33      8.76 o 
  -4   0   6        7.71       14.15      7.72 o 
  -2   0   6    10298.09     9645.20    207.65 o 
   0   0   6     1974.27     2010.08     63.47 o 
   2   0   6       66.35       76.65      9.13 o 
   4   0   6      100.84      106.66     16.55 o 
  -4   1   6        2.65        1.86      6.79 o 
  -3   1   6      275.80      277.70     10.62 o 
  -2   1   6      391.51      403.20      9.68 o 
  -1   1   6      978.78     1024.48     15.35 o 
   0   1   6       32.60       36.22      2.30 o 
   1   1   6        0.16        3.12      1.88 o 
   2   1   6      288.73      275.31      9.12 o 
   3   1   6       69.80       68.29      8.46 o 
   4   1   6        4.97        4.98      5.34 o 
  -4   2   6        0.96       -2.82      6.73 o 
  -3   2   6       15.84       11.67      4.04 o 
  -2   2   6      171.16      162.27      4.82 o 
  -1   2   6       55.16       52.10      2.45 o 
   0   2   6      182.24      196.26      5.57 o 
   1   2   6      858.67      955.60     19.29 o 
   2   2   6       19.65       20.48      6.75 o 
   3   2   6       12.31        5.29      3.86 o 
   4   2   6      107.89      111.28     11.80 o 
  -4   3   6        8.46        5.16      5.97 o 
  -3   3   6        1.71        3.51      3.58 o 
  -2   3   6      789.06      736.27     27.88 o 
  -1   3   6       14.79       12.65      1.62 o 
   0   3   6      233.36      246.69      5.66 o 
   1   3   6       65.58       66.09      3.67 o 
   2   3   6      224.37      244.25      8.70 o 
   3   3   6       93.53      109.01      9.57 o 
   4   3   6       50.66       43.70      8.84 o 
  -4   4   6       24.30       22.81      7.85 o 
  -3   4   6      249.23      227.61     20.76 o 
  -2   4   6      115.77      114.71      4.53 o 
  -1   4   6       40.03       43.09      2.34 o 
   0   4   6     2884.06     3042.70     41.57 o 
   1   4   6      713.45      733.66     15.59 o 
   2   4   6       46.26       51.04      4.46 o 
   3   4   6       86.96       84.82      8.86 o 
   4   4   6       37.51       25.62      7.80 o 
  -4   5   6        1.57       -1.59      6.62 o 
  -3   5   6      215.54      209.23     25.47 o 
  -2   5   6       27.23       27.85      2.58 o 
  -1   5   6       20.42       21.75      1.67 o 
   0   5   6      575.79      574.21      9.75 o 
   1   5   6     1396.56     1425.81     27.59 o 
   2   5   6      136.80      142.35      9.83 o 
   3   5   6       94.52      101.49     12.39 o 
   4   5   6       50.38       36.88      8.54 o 
  -4   6   6       13.44       11.96      7.32 o 
  -3   6   6        0.03       -2.92      5.68 o 
  -2   6   6      699.29      712.83     22.64 o 
  -1   6   6      482.86      463.53      8.39 o 
   0   6   6      298.40      339.81      6.76 o 
   1   6   6      213.74      228.49      7.12 o 
   2   6   6      178.50      160.02     10.49 o 
   3   6   6      115.25      122.56     16.70 o 
   4   6   6       67.74       75.59     12.03 o 
  -4   7   6       26.25       21.16     10.00 o 
  -3   7   6       24.37       27.35      7.71 o 
  -2   7   6        1.59        2.40      3.00 o 
  -1   7   6      210.14      196.52      4.93 o 
   0   7   6       28.16       40.39      5.40 o 
   1   7   6       93.63       99.37      7.36 o 
   2   7   6        3.69        5.11      5.21 o 
   3   7   6       39.29       45.52      7.49 o 
   4   7   6       26.61       24.93     10.69 o 
  -4   8   6        0.81        1.50     11.53 o 
  -3   8   6        0.33        0.02      6.25 o 
  -2   8   6        2.09        1.92      3.47 o 
  -1   8   6       76.35       74.22      7.82 o 
   0   8   6       49.32       46.64      2.87 o 
   1   8   6       28.59       26.81      5.02 o 
   2   8   6      228.53      233.51     11.98 o 
   3   8   6       37.43       41.63      9.39 o 
   4   8   6        5.74        5.38      8.23 o 
  -4   9   6        5.27        3.03     11.38 o 
  -3   9   6        0.98       -7.24      6.76 o 
  -2   9   6       76.78       79.23      6.84 o 
  -1   9   6        5.82        5.09      2.08 o 
   0   9   6      112.57       99.73      4.53 o 
   1   9   6      711.52      714.36     14.79 o 
   2   9   6      140.32      127.19     15.41 o 
   3   9   6       26.44       26.47      6.92 o 
  -3  10   6        1.58        0.04      7.13 o 
  -2  10   6       60.36       59.19      8.62 o 
  -1  10   6      391.79      369.70     11.59 o 
   0  10   6      762.56      741.77     14.81 o 
   1  10   6       23.48       24.84      4.19 o 
   2  10   6      328.19      347.63     22.87 o 
   3  10   6       82.53       95.44     17.50 o 
  -3  11   6        0.67       -1.87      6.79 o 
  -2  11   6      127.88      117.84      9.71 o 
  -1  11   6       78.09       72.87      6.91 o 
   0  11   6       20.26       28.43      3.79 o 
   1  11   6      162.16      158.58      8.21 o 
   2  11   6      212.80      179.72     12.35 o 
   3  11   6        3.92       12.16      6.71 o 
  -3  12   6        0.00        1.58      5.85 o 
  -2  12   6       84.79       80.66      7.67 o 
  -1  12   6       51.08       56.01     14.73 o 
   0  12   6       45.28       53.65      6.63 o 
   1  12   6        5.33        2.98      3.73 o 
   2  12   6      197.10      189.52     17.69 o 
   3  12   6        0.17       -7.06      6.67 o 
  -3  13   6        6.37       11.12      4.91 o 
  -2  13   6       27.84       14.03      4.52 o 
  -1  13   6      148.51      138.68     10.85 o 
   0  13   6        1.26        3.70      5.27 o 
   1  13   6        1.12       -3.66      3.81 o 
   2  13   6       18.41       19.38      9.03 o 
  -2  14   6       36.17       42.06     10.50 o 
  -1  14   6       23.00       10.24      5.16 o 
   0  14   6       79.04       93.57      8.53 o 
   1  14   6       35.96       47.22      6.86 o 
   2  14   6       18.89       22.99     21.94 o 
  -2  15   6        0.14        4.91      5.46 o 
  -1  15   6        1.98        0.58      5.05 o 
   0  15   6        0.43       -0.89      4.29 o 
   1  15   6      151.42      186.68     12.54 o 
   2  15   6        3.75       -6.76      4.93 o 
  -1  16   6       18.28       24.93      7.87 o 
   0  16   6       98.64      126.15     14.15 o 
   1  16   6        0.97       -0.36      4.17 o 
  -3   0   7      645.77      635.27     20.90 o 
  -1   0   7      348.01      360.88     11.86 o 
   1   0   7       74.79       61.10      6.94 o 
   3   0   7        0.35        0.55      4.50 o 
  -4   1   7       14.01        5.40      4.97 o 
  -3   1   7       27.37       33.67      4.95 o 
  -2   1   7       52.37       52.05      3.92 o 
  -1   1   7     1056.60     1040.42     15.70 o 
   0   1   7        1.28       -0.04      0.91 o 
   1   1   7       81.40       73.74      4.27 o 
   2   1   7      232.77      249.92      8.78 o 
   3   1   7      402.39      431.28     30.82 o 
   4   1   7        5.34        1.02      5.49 o 
  -4   2   7        7.64       -0.75      7.51 o 
  -3   2   7        2.55        4.12      3.76 o 
  -2   2   7     1192.03     1167.47     18.42 o 
  -1   2   7     1154.74     1162.20     17.37 o 
   0   2   7     2009.02     2072.33     38.06 o 
   1   2   7      460.65      481.92     11.44 o 
   2   2   7        0.68        0.91      2.52 o 
   3   2   7       90.39       99.85      7.56 o 
   4   2   7       68.75       80.36     10.39 o 
  -4   3   7        0.00        6.97      5.95 o 
  -3   3   7       98.32      104.82      9.85 o 
  -2   3   7      179.81      159.28     19.02 o 
  -1   3   7       32.77       33.17      2.38 o 
   0   3   7     3548.05     3656.12     55.94 o 
   1   3   7      748.90      818.30     29.18 o 
   2   3   7       35.41       45.11      5.67 o 
   3   3   7      117.39      123.99     15.17 o 
   4   3   7       17.23       10.68      6.79 o 
  -4   4   7        0.65       -0.11      6.42 o 
  -3   4   7       65.90       59.37     14.37 o 
  -2   4   7       30.80       26.28      3.71 o 
  -1   4   7       45.07       47.39      4.97 o 
   0   4   7      605.75      632.39     11.80 o 
   1   4   7      325.12      310.26      8.43 o 
   2   4   7      122.85      121.68      6.60 o 
   3   4   7       70.51       71.86     12.06 o 
   4   4   7       46.82       33.52      8.21 o 
  -4   5   7        0.32       -4.97      7.75 o 
  -3   5   7        2.84        6.26      5.95 o 
  -2   5   7      208.44      202.07     12.24 o 
  -1   5   7        8.38        8.52      1.56 o 
   0   5   7      273.90      295.69      6.05 o 
   1   5   7      324.97      363.78     10.03 o 
   2   5   7       47.68       53.70      6.41 o 
   3   5   7      199.14      209.19     13.62 o 
   4   5   7        3.03       -1.51      6.31 o 
  -4   6   7        0.60       -4.06      6.22 o 
  -3   6   7        9.18        5.52      6.98 o 
  -2   6   7       13.73        8.12      3.41 o 
  -1   6   7      901.48      873.23     13.98 o 
   0   6   7      301.89      317.24      6.60 o 
   1   6   7        2.41        1.73      1.95 o 
   2   6   7       54.83       56.93      6.76 o 
   3   6   7       71.62       58.83      8.36 o 
   4   6   7       25.48       14.31      7.05 o 
  -4   7   7        0.51        3.02      6.50 o 
  -3   7   7       13.63        6.13      6.61 o 
  -2   7   7       61.98       60.36      5.74 o 
  -1   7   7        0.88        0.05      1.30 o 
   0   7   7      678.56      679.50     11.64 o 
   1   7   7      509.11      537.96     37.62 o 
   2   7   7       69.39       59.02      7.11 o 
   3   7   7        0.10       -2.54      5.73 o 
   4   7   7        5.58       -8.83      6.91 o 
  -4   8   7        9.17        3.57     11.08 o 
  -3   8   7       56.79       64.67     10.03 o 
  -2   8   7      113.52      124.50     12.14 o 
  -1   8   7        1.64        2.98      2.01 o 
   0   8   7      132.05      145.16      4.94 o 
   1   8   7       70.28       73.97      7.27 o 
   2   8   7      292.04      261.99     13.88 o 
   3   8   7      178.99      217.35     19.55 o 
  -3   9   7       32.15       39.14      9.23 o 
  -2   9   7        4.62        2.63      3.75 o 
  -1   9   7       38.39       45.47      4.74 o 
   0   9   7      796.92      793.83     29.60 o 
   1   9   7        7.36        9.29      3.53 o 
   2   9   7       16.88       12.84     17.62 o 
   3   9   7       77.96       62.15      8.99 o 
  -3  10   7       65.48       65.60     13.20 o 
  -2  10   7      110.08      112.88      9.18 o 
  -1  10   7      186.47      187.18      8.40 o 
   0  10   7       21.11       25.39      3.23 o 
   1  10   7       91.93      100.16      5.70 o 
   2  10   7       11.19       10.86      6.16 o 
   3  10   7        0.05       -2.66      5.68 o 
  -3  11   7        0.13       -3.80      6.85 o 
  -2  11   7        9.09        3.81      4.98 o 
  -1  11   7      168.75      174.00      8.74 o 
   0  11   7      249.90      249.15      8.78 o 
   1  11   7       97.21       88.40     11.72 o 
   2  11   7       14.15       14.53     20.03 o 
   3  11   7       15.03       10.19      6.41 o 
  -3  12   7       37.78       35.46      6.86 o 
  -2  12   7      187.27      214.03     11.89 o 
  -1  12   7        4.28        8.09      5.16 o 
   0  12   7      159.77      161.29      8.49 o 
   1  12   7        7.93       10.65      3.98 o 
   2  12   7       45.47       54.21      8.34 o 
   3  12   7        0.05        5.44      8.11 o 
  -2  13   7       37.07       34.64      6.26 o 
  -1  13   7      208.35      205.79     24.13 o 
   0  13   7       76.04       79.90      7.45 o 
   1  13   7       40.52       45.89     10.14 o 
   2  13   7        0.68       -2.77      5.38 o 
  -2  14   7        4.23        2.66      5.13 o 
  -1  14   7        0.01       -5.82      3.88 o 
   0  14   7        0.34       -1.71      4.69 o 
   1  14   7       10.73       10.40      5.29 o 
   2  14   7        0.89       -0.09      5.04 o 
  -2  15   7       22.56       14.26     10.86 o 
  -1  15   7       32.69       41.73     15.12 o 
   0  15   7        5.20       15.23      6.46 o 
   1  15   7        7.94       12.75      7.22 o 
  -1  16   7        4.48        3.09      6.04 o 
   0  16   7       64.04       55.21     10.15 o 
   1  16   7        9.16       17.39      5.55 o 
  -4   0   8       75.97      105.22     14.72 o 
  -2   0   8       75.83       86.22      6.96 o 
   0   0   8     1588.81     1599.00     35.32 o 
   2   0   8       14.31       25.83      4.89 o 
   4   0   8       10.81       20.03      9.85 o 
  -4   1   8       29.69       35.57      7.16 o 
  -3   1   8        1.26        6.55      3.99 o 
  -2   1   8      431.12      434.74     10.41 o 
  -1   1   8      309.62      336.60      6.43 o 
   0   1   8      301.10      287.21      5.87 o 
   1   1   8     2301.05     2352.13     43.35 o 
   2   1   8      330.63      352.99     12.96 o 
   3   1   8      231.33      256.58     11.38 o 
   4   1   8      100.82      100.72     15.04 o 
  -4   2   8        4.51        5.05      7.84 o 
  -3   2   8        2.70        0.55      3.64 o 
  -2   2   8     1553.40     1557.48     27.35 o 
  -1   2   8      395.62      401.09      7.41 o 
   0   2   8        7.19        6.99      1.47 o 
   1   2   8      714.03      735.09     15.95 o 
   2   2   8        0.06       -3.28      2.86 o 
   3   2   8       98.09      109.09     10.16 o 
   4   2   8        3.08        2.61      5.32 o 
  -4   3   8        0.00        3.83      6.17 o 
  -3   3   8      275.71      248.30     10.46 o 
  -2   3   8        0.50        1.24      2.72 o 
  -1   3   8       17.49       19.32      2.00 o 
   0   3   8      201.44      214.12      6.54 o 
   1   3   8       24.98       32.24      3.15 o 
   2   3   8      360.49      381.36     11.49 o 
   3   3   8      121.64      139.83     14.90 o 
   4   3   8       24.26       21.61      7.73 o 
  -4   4   8        0.04        4.16      6.42 o 
  -3   4   8       41.21       43.58      8.18 o 
  -2   4   8       10.66        5.56      2.66 o 
  -1   4   8      144.59      155.28      5.60 o 
   0   4   8       33.72       31.50      2.46 o 
   1   4   8        0.02       -2.34      1.56 o 
   2   4   8        5.72        6.61      3.24 o 
   3   4   8      398.32      463.24     19.21 o 
   4   4   8       29.02       37.77      8.74 o 
  -4   5   8        5.96        9.54      9.84 o 
  -3   5   8       18.49        9.08      8.00 o 
  -2   5   8      110.77      109.29      6.84 o 
  -1   5   8      103.45       94.88      5.01 o 
   0   5   8       30.21       28.76      2.76 o 
   1   5   8      866.44      903.13     19.40 o 
   2   5   8      673.55      636.86     20.65 o 
   3   5   8       37.44       43.69      7.63 o 
   4   5   8        8.74        3.26      7.90 o 
  -4   6   8       27.81       15.76     11.65 o 
  -3   6   8        1.55       10.85      6.83 o 
  -2   6   8       76.20       75.72     14.14 o 
  -1   6   8      325.64      310.90      7.81 o 
   0   6   8      771.51      812.79     13.31 o 
   1   6   8       66.54       58.73      4.26 o 
   2   6   8        1.74        0.95      4.16 o 
   3   6   8        4.34       -0.47      5.40 o 
   4   6   8        5.14       -4.63      7.78 o 
  -4   7   8       16.49       11.12     14.13 o 
  -3   7   8       58.66       63.45      9.65 o 
  -2   7   8        8.63       10.96      5.56 o 
  -1   7   8      329.30      330.54      8.38 o 
   0   7   8       20.61       26.07      2.31 o 
   1   7   8      120.73      136.51      9.55 o 
   2   7   8       38.48       38.92      6.52 o 
   3   7   8        0.50        1.58      5.89 o 
  -4   8   8        0.08       -8.11     10.51 o 
  -3   8   8       36.52       27.17      8.28 o 
  -2   8   8       39.77       49.97      9.98 o 
  -1   8   8        1.99       -0.12      2.16 o 
   0   8   8       50.68       48.01      3.26 o 
   1   8   8      281.28      276.51     20.76 o 
   2   8   8       16.96       10.52      5.87 o 
   3   8   8        8.80       -4.30      8.56 o 
  -3   9   8        5.27        6.24      7.34 o 
  -2   9   8        0.29        3.52      3.71 o 
  -1   9   8       29.45       23.80      5.17 o 
   0   9   8     1265.01     1243.74     25.13 o 
   1   9   8        3.79        9.72      5.00 o 
   2   9   8       13.87       19.36      6.82 o 
   3   9   8       43.87       28.37      7.62 o 
  -3  10   8       12.99       18.70      7.82 o 
  -2  10   8       28.24       28.26      5.72 o 
  -1  10   8        0.20       -0.92      3.13 o 
   0  10   8      205.16      235.32      7.32 o 
   1  10   8       10.37        6.82      4.67 o 
   2  10   8       34.41       42.67      7.75 o 
   3  10   8        3.89        0.22      5.62 o 
  -3  11   8       28.58       23.67      5.97 o 
  -2  11   8      168.24      181.49     15.34 o 
  -1  11   8       53.49       50.46      5.61 o 
   0  11   8      667.74      666.44     16.42 o 
   1  11   8      250.78      275.85     11.03 o 
   2  11   8        0.01       -4.58     13.65 o 
   3  11   8        1.27       -2.17     10.53 o 
  -3  12   8        0.81       -0.41      4.11 o 
  -2  12   8       25.78       11.22      5.80 o 
  -1  12   8       42.90       33.04      6.14 o 
   0  12   8       83.17       92.05      8.91 o 
   1  12   8        7.92        7.85      4.11 o 
   2  12   8       25.72       19.53      9.27 o 
  -2  13   8       23.29       12.40      4.89 o 
  -1  13   8        0.00        7.65      4.93 o 
   0  13   8       80.42       87.22      8.06 o 
   1  13   8      113.25       98.49     26.55 o 
   2  13   8       23.16       31.35      6.74 o 
  -2  14   8       31.26       30.59      8.86 o 
  -1  14   8       20.67       11.14      7.61 o 
   0  14   8       37.85       30.19      7.36 o 
   1  14   8       28.36       28.37      5.53 o 
   2  14   8        0.01       -7.13      4.76 o 
  -1  15   8        1.75       -0.97      4.39 o 
   0  15   8        2.81        0.90      4.63 o 
   1  15   8       20.31       23.40      8.98 o 
  -1  16   8        7.34       12.41      6.37 o 
   0  16   8        2.54        2.52      5.20 o 
  -3   0   9      102.35       90.83     12.62 o 
  -1   0   9        1.76       -0.29      1.94 o 
   1   0   9      395.63      393.56     17.24 o 
   3   0   9       46.14       60.56     10.50 o 
  -4   1   9        0.30       -3.61      6.05 o 
  -3   1   9      397.97      347.52     12.54 o 
  -2   1   9      135.41      135.07      5.91 o 
  -1   1   9      302.91      307.00      6.10 o 
   0   1   9       65.24       62.99      2.60 o 
   1   1   9        8.91        5.19      2.22 o 
   2   1   9       61.00       63.83      5.57 o 
   3   1   9      138.13      142.37     10.34 o 
   4   1   9       59.42       78.62      8.71 o 
  -4   2   9       27.81       26.73      9.94 o 
  -3   2   9      107.44      115.76      8.19 o 
  -2   2   9       25.91       26.49      3.11 o 
  -1   2   9      156.94      148.30      4.52 o 
   0   2   9       29.40       30.92      1.91 o 
   1   2   9        1.55        3.09      2.09 o 
   2   2   9       63.57       63.07      6.53 o 
   3   2   9      242.69      249.12     14.46 o 
   4   2   9       35.72       34.99      7.77 o 
  -4   3   9       44.45       44.45     11.56 o 
  -3   3   9        1.51        6.44      4.10 o 
  -2   3   9        8.83        7.45      3.91 o 
  -1   3   9      284.94      310.43      7.35 o 
   0   3   9      525.83      576.91     13.25 o 
   1   3   9      260.65      270.59      8.26 o 
   2   3   9       56.48       64.03      6.50 o 
   3   3   9      269.19      275.97     16.48 o 
   4   3   9       45.10       35.39     10.66 o 
  -4   4   9       16.92       26.10     12.25 o 
  -3   4   9      156.41      153.15     12.75 o 
  -2   4   9       32.44       30.92      3.47 o 
  -1   4   9        0.07       -0.89      1.66 o 
   0   4   9      423.49      463.30      9.67 o 
   1   4   9       99.49      107.07      5.92 o 
   2   4   9      354.29      398.19     15.20 o 
   3   4   9       55.52       61.63      8.60 o 
   4   4   9        8.91       10.24      7.02 o 
  -4   5   9        9.09        3.52      6.58 o 
  -3   5   9       87.14      102.01     12.51 o 
  -2   5   9       42.17       48.93      4.09 o 
  -1   5   9      671.76      672.24     15.99 o 
   0   5   9       27.91       32.90      2.81 o 
   1   5   9      309.44      341.99     11.66 o 
   2   5   9        8.73       13.02      6.85 o 
   3   5   9        9.89        9.57      6.34 o 
   4   5   9        0.00       -8.51      5.67 o 
  -4   6   9        7.13        8.07      6.49 o 
  -3   6   9        1.51       -8.73      5.82 o 
  -2   6   9        4.78        0.16      2.38 o 
  -1   6   9      188.66      194.03      7.28 o 
   0   6   9      672.33      727.88     14.05 o 
   1   6   9      538.42      561.61     14.08 o 
   2   6   9       48.63       60.03      7.40 o 
   3   6   9      270.88      294.99     19.52 o 
  -4   7   9        0.89        7.30     12.19 o 
  -3   7   9       48.26       34.50      8.68 o 
  -2   7   9       38.72       33.50      4.94 o 
  -1   7   9        1.31        2.16      2.05 o 
   0   7   9       70.99       77.51      3.72 o 
   1   7   9        5.63        6.21      4.60 o 
   2   7   9      593.15      614.08     21.12 o 
   3   7   9      163.04      172.47     13.58 o 
  -3   8   9       58.43       75.13     10.77 o 
  -2   8   9       19.77       14.71      4.17 o 
  -1   8   9       22.62       19.52      2.87 o 
   0   8   9      428.73      444.46      9.17 o 
   1   8   9        0.84        1.13      4.43 o 
   2   8   9        3.19        2.23      6.04 o 
   3   8   9        0.22       -6.98      5.38 o 
  -3   9   9       25.04       23.77     11.58 o 
  -2   9   9      172.73      164.11     14.21 o 
  -1   9   9      505.43      497.03     13.92 o 
   0   9   9      176.61      167.61     10.99 o 
   1   9   9      280.84      279.09     13.42 o 
   2   9   9       65.88       63.71      8.73 o 
   3   9   9       18.99       19.76      7.00 o 
  -3  10   9        1.20       -4.89      6.55 o 
  -2  10   9        4.26        4.49      8.00 o 
  -1  10   9       36.73       43.34      5.17 o 
   0  10   9       59.32       57.95      9.54 o 
   1  10   9      893.95      890.94     26.68 o 
   2  10   9        1.84      -10.88      7.25 o 
   3  10   9        2.32       -1.80      5.93 o 
  -3  11   9       69.71       77.23      8.72 o 
  -2  11   9       42.27       49.27      6.57 o 
  -1  11   9      251.79      237.37     10.29 o 
   0  11   9       95.01       92.28     17.44 o 
   1  11   9      454.10      462.60     17.61 o 
   2  11   9       44.15       40.14      7.70 o 
   3  11   9       65.87       60.52     12.44 o 
  -3  12   9        0.01        1.09      4.68 o 
  -2  12   9       94.04      100.83      8.72 o 
  -1  12   9        5.44        5.39      4.45 o 
   0  12   9      108.84      125.12     23.86 o 
   1  12   9        2.33       -8.55     10.38 o 
   2  12   9        8.91       13.66      6.28 o 
  -2  13   9       37.83       39.94     11.49 o 
  -1  13   9       51.58       45.55     13.67 o 
   0  13   9       28.56       45.13      6.47 o 
   1  13   9      100.60       89.48     10.78 o 
   2  13   9       12.86       12.29      6.24 o 
  -2  14   9        5.68        3.11      5.05 o 
  -1  14   9        0.00       -1.19      4.01 o 
   0  14   9       29.43       47.94      8.77 o 
   1  14   9        0.12        0.21      4.54 o 
   2  14   9        1.93       -1.61     12.77 o 
  -1  15   9        0.36       -6.18      4.12 o 
   0  15   9       19.64       16.40      6.10 o 
   1  15   9        1.78        0.72      5.32 o 
   0  16   9       55.87       44.96      9.46 o 
  -4   0  10        9.62       11.38      7.84 o 
  -2   0  10      945.33      962.59     32.66 o 
   0   0  10      257.99      291.33     15.36 o 
   2   0  10     1414.52     1424.56     36.67 o 
   4   0  10       25.42       20.15      9.34 o 
  -4   1  10       43.81       46.54      9.81 o 
  -3   1  10      470.57      439.81     17.56 o 
  -2   1  10       99.74       96.55      5.34 o 
  -1   1  10        8.51        8.67      1.36 o 
   0   1  10        4.60        5.83      1.31 o 
   1   1  10        0.10       -1.18      1.87 o 
   2   1  10      196.17      181.87      8.45 o 
   3   1  10      262.02      283.52     11.06 o 
   4   1  10        0.02        3.64      5.14 o 
  -4   2  10       52.45       67.46     13.07 o 
  -3   2  10       24.50       27.84      5.14 o 
  -2   2  10        3.92        4.17      2.49 o 
  -1   2  10      621.56      636.08     12.25 o 
   0   2  10        6.55        7.86      1.35 o 
   1   2  10      492.19      517.72     12.74 o 
   2   2  10       42.19       36.61      4.92 o 
   3   2  10       71.81       73.60     14.30 o 
   4   2  10        5.42       -1.71      6.98 o 
  -4   3  10        1.10        5.17      8.29 o 
  -3   3  10       11.16       20.88      7.59 o 
  -2   3  10      156.27      153.11      8.23 o 
  -1   3  10     1507.51     1594.27     26.73 o 
   0   3  10       18.22       17.67      2.12 o 
   1   3  10       25.52       26.81      3.32 o 
   2   3  10       86.37       91.99      6.41 o 
   3   3  10        2.02       -1.87      5.64 o 
   4   3  10        7.60        5.17      5.74 o 
  -4   4  10        3.84       -2.15      7.49 o 
  -3   4  10       17.45       28.66      8.06 o 
  -2   4  10        9.74        9.14      2.75 o 
  -1   4  10       42.04       44.02      3.15 o 
   0   4  10     1057.02     1092.15     33.67 o 
   1   4  10        0.04        1.93      2.21 o 
   2   4  10      261.41      255.40     16.56 o 
   3   4  10        0.00       -9.50     10.18 o 
   4   4  10        0.06       -0.81      6.31 o 
  -4   5  10       24.59       26.00      7.96 o 
  -3   5  10       67.85       68.14      9.72 o 
  -2   5  10      144.45      134.59      7.74 o 
  -1   5  10       21.27       25.13      2.67 o 
   0   5  10        1.02        2.77      1.92 o 
   1   5  10       70.52       70.52      4.88 o 
   2   5  10        1.51       -2.36      4.74 o 
   3   5  10       85.75       94.30     11.03 o 
  -4   6  10        6.28       -5.47     12.10 o 
  -3   6  10       28.18       22.19      7.75 o 
  -2   6  10        7.59        6.22      3.13 o 
  -1   6  10       52.09       53.95      4.26 o 
   0   6  10        5.77        8.42      3.00 o 
   1   6  10        0.02        1.57      2.63 o 
   2   6  10      133.17      130.64     10.42 o 
   3   6  10       13.08        9.34      7.23 o 
  -4   7  10        6.02       19.25     12.53 o 
  -3   7  10        4.90        2.18      6.76 o 
  -2   7  10        4.98        4.68      3.42 o 
  -1   7  10       47.77       43.97      4.38 o 
   0   7  10        0.47       -1.47      2.17 o 
   1   7  10      247.52      240.43     26.57 o 
   2   7  10        0.01        0.23      5.45 o 
   3   7  10       19.84       13.76      6.91 o 
  -3   8  10       38.82       37.55      9.57 o 
  -2   8  10       26.34       26.16      4.81 o 
  -1   8  10      152.60      163.91      9.77 o 
   0   8  10      543.83      549.31     12.18 o 
   1   8  10       67.24       55.48     10.41 o 
   2   8  10       93.99       88.00     10.53 o 
   3   8  10        2.84        0.03      5.41 o 
  -3   9  10       34.61       43.10     10.20 o 
  -2   9  10       82.20       98.41      7.96 o 
  -1   9  10      151.19      168.50     13.34 o 
   0   9  10      387.23      390.34     11.48 o 
   1   9  10        7.47        7.22      4.91 o 
   2   9  10      164.87      149.76     19.04 o 
   3   9  10        3.04        1.75      6.30 o 
  -3  10  10       13.93       11.50     10.96 o 
  -2  10  10       30.87       37.22      5.75 o 
  -1  10  10        0.74       -3.62      3.32 o 
   0  10  10       19.44       21.77      3.94 o 
   1  10  10       40.93       46.21      7.42 o 
   2  10  10       23.44       17.40      6.92 o 
   3  10  10       16.00        6.28      8.14 o 
  -3  11  10        0.23        1.96      4.63 o 
  -2  11  10        0.01       -4.72      6.08 o 
  -1  11  10        2.22       -2.87      4.61 o 
   0  11  10       32.92       31.14      5.55 o 
   1  11  10        0.04       -4.93      5.86 o 
   2  11  10        0.00       -3.21      5.18 o 
  -2  12  10        0.62        2.37      4.16 o 
  -1  12  10       10.32       12.58      5.60 o 
   0  12  10      280.02      287.16     12.41 o 
   1  12  10       60.17       48.88      7.18 o 
   2  12  10        4.55        7.56      6.67 o 
  -2  13  10        3.73        6.54      7.04 o 
  -1  13  10      105.74      110.01      9.65 o 
   0  13  10      130.89      145.30     10.77 o 
   1  13  10       27.14       37.40      8.29 o 
   2  13  10        0.42       -6.14      5.24 o 
  -2  14  10       21.23       23.61      9.01 o 
  -1  14  10        7.73        4.11      4.46 o 
   0  14  10        1.89        4.36      4.69 o 
   1  14  10       22.52       32.53      7.75 o 
  -1  15  10        1.24        0.37      4.41 o 
   0  15  10        9.90        7.54      5.53 o 
   1  15  10        3.65        9.49      5.74 o 
  -3   0  11       68.99       43.25     10.63 o 
  -1   0  11       47.58       55.81     11.19 o 
   1   0  11     1832.23     1790.98     41.74 o 
   3   0  11      328.64      352.04     17.06 o 
  -4   1  11       10.72        9.53      5.63 o 
  -3   1  11       75.52       82.36      8.29 o 
  -2   1  11       45.96       45.34      3.99 o 
  -1   1  11       17.89       17.35      2.43 o 
   0   1  11        1.36       -1.61      1.15 o 
   1   1  11       41.93       34.49      5.05 o 
   2   1  11      495.06      510.87     13.36 o 
   3   1  11       63.62       82.38      6.74 o 
   4   1  11        0.10       -0.18     12.74 o 
  -4   2  11       25.48       33.64     10.48 o 
  -3   2  11        8.94        5.52      4.79 o 
  -2   2  11      126.87      140.61      6.27 o 
  -1   2  11      474.54      454.88     14.09 o 
   0   2  11      355.55      338.83      8.84 o 
   1   2  11      143.43      155.60      6.46 o 
   2   2  11      196.15      182.17      8.64 o 
   3   2  11       48.25       46.26      6.44 o 
   4   2  11        0.12       -4.08      6.55 o 
  -4   3  11       18.62       14.69      9.25 o 
  -3   3  11      307.00      299.06     14.40 o 
  -2   3  11       10.26       12.70      4.91 o 
  -1   3  11        0.84        3.07      1.63 o 
   0   3  11     1021.46     1019.30     18.25 o 
   1   3  11        0.60        0.25      3.12 o 
   2   3  11       83.34       86.59      7.08 o 
   3   3  11       85.26       86.39     10.25 o 
   4   3  11        1.97       -0.85      4.63 o 
  -4   4  11       94.35       89.25     11.34 o 
  -3   4  11        0.59        5.88      6.52 o 
  -2   4  11        0.00        0.26      2.97 o 
  -1   4  11      480.81      486.40     10.62 o 
   0   4  11      361.87      370.67     10.44 o 
   1   4  11       24.48       30.93      4.61 o 
   2   4  11       78.16       77.09      6.55 o 
   3   4  11       92.39       91.49     13.26 o 
  -4   5  11        0.58        6.91     13.14 o 
  -3   5  11        0.13        0.59      6.10 o 
  -2   5  11       40.44       44.99      5.22 o 
  -1   5  11      289.57      317.35      8.66 o 
   0   5  11        0.78       -1.15      1.85 o 
   1   5  11       12.16       16.49      3.37 o 
   2   5  11     1164.98     1056.03     37.56 o 
   3   5  11       13.53       14.01      7.35 o 
  -4   6  11        0.40        4.72     12.38 o 
  -3   6  11        4.17       13.20     10.12 o 
  -2   6  11       19.57       15.75      3.33 o 
  -1   6  11      273.99      269.98      9.54 o 
   0   6  11        0.01       -2.00      2.27 o 
   1   6  11      999.42      980.45     21.91 o 
   2   6  11        3.12        1.99      4.89 o 
   3   6  11       34.54       23.60     19.67 o 
  -3   7  11        9.86       12.58      7.78 o 
  -2   7  11      124.11      121.93     11.86 o 
  -1   7  11      146.51      141.27      7.43 o 
   0   7  11       90.00       94.52      7.44 o 
   1   7  11        1.73       -3.42      6.49 o 
   2   7  11      312.44      315.20     15.75 o 
   3   7  11        0.08       -4.39      5.06 o 
  -3   8  11        0.76        3.27      7.93 o 
  -2   8  11       90.75      105.17      8.01 o 
  -1   8  11       82.17       79.64      4.97 o 
   0   8  11        0.94       -0.13      2.38 o 
   1   8  11        0.50       -3.41      4.50 o 
   2   8  11       87.07       80.94      9.77 o 
   3   8  11        3.70       -4.91      8.46 o 
  -3   9  11       10.95        7.07      7.90 o 
  -2   9  11       53.96       62.70      6.59 o 
  -1   9  11      122.20      115.99      7.42 o 
   0   9  11      141.63      139.37      7.22 o 
   1   9  11      216.79      193.52     17.68 o 
   2   9  11       88.39       78.04      9.49 o 
   3   9  11       15.67        1.53      8.00 o 
  -3  10  11       41.05       17.40      8.29 o 
  -2  10  11       32.63       32.23      5.59 o 
  -1  10  11      939.86      932.58     22.51 o 
   0  10  11      152.65      154.27      8.07 o 
   1  10  11       25.56       24.39      6.31 o 
   2  10  11       12.15       15.38      6.86 o 
   3  10  11       34.18       38.30     10.30 o 
  -3  11  11       46.64       27.08      8.65 o 
  -2  11  11       40.59       32.81      5.74 o 
  -1  11  11       33.02       35.05      9.73 o 
   0  11  11       72.21       73.13      7.21 o 
   1  11  11       31.92       14.12      5.15 o 
   2  11  11       25.71       29.13     12.84 o 
  -2  12  11       49.60       46.09      6.70 o 
  -1  12  11        1.86        1.01      3.78 o 
   0  12  11        0.04        2.97      3.88 o 
   1  12  11        0.04       -2.11      4.15 o 
   2  12  11        0.03       -4.49      9.88 o 
  -2  13  11        6.70        3.78      7.10 o 
  -1  13  11       74.85       74.82      8.40 o 
   0  13  11       13.81       16.52      4.86 o 
   1  13  11        2.55        7.15      4.96 o 
   2  13  11        0.58       -5.26      4.63 o 
  -1  14  11       50.07       52.20      7.41 o 
   0  14  11        8.47       12.71      5.95 o 
   1  14  11       13.11       13.76      6.58 o 
  -1  15  11        1.29        2.86      4.50 o 
   0  15  11        2.74        4.15      4.72 o 
  -4   0  12       50.73       29.50     10.18 o 
  -2   0  12       26.96       23.99      4.78 o 
   0   0  12      154.64      174.20      6.81 o 
   2   0  12     1908.25     1849.46     56.78 o 
  -4   1  12       13.85       10.24      5.76 o 
  -3   1  12       11.38       13.13      4.85 o 
  -2   1  12        9.75        5.78      2.60 o 
  -1   1  12       61.04       58.59      3.94 o 
   0   1  12       54.80       55.94      3.79 o 
   1   1  12      179.85      158.23      6.81 o 
   2   1  12       66.41       63.35      4.98 o 
   3   1  12       29.76       23.28      4.77 o 
  -4   2  12       12.59        7.93      8.29 o 
  -3   2  12       54.27       49.27      6.34 o 
  -2   2  12       21.93       18.76      4.03 o 
  -1   2  12        0.99       -0.53      2.31 o 
   0   2  12      582.11      589.29     13.52 o 
   1   2  12       92.28       87.07      4.77 o 
   2   2  12        0.15        3.25      3.03 o 
   3   2  12        1.26       -2.35      8.84 o 
  -4   3  12       20.82       10.27      7.57 o 
  -3   3  12       11.59       11.48      4.85 o 
  -2   3  12       73.61       80.41      8.95 o 
  -1   3  12       30.37       35.56      4.98 o 
   0   3  12      228.73      230.30      7.47 o 
   1   3  12       22.13       25.11      3.59 o 
   2   3  12      125.14      112.56      7.75 o 
   3   3  12       99.26       85.31     10.22 o 
  -4   4  12       19.17       24.54     10.36 o 
  -3   4  12        0.18        2.71      6.42 o 
  -2   4  12      120.77      128.67     13.07 o 
  -1   4  12       74.07       81.27      8.38 o 
   0   4  12       88.05       97.60      4.75 o 
   1   4  12      193.93      195.94      7.68 o 
   2   4  12       26.71       19.91      5.82 o 
   3   4  12       61.11       62.35     11.94 o 
  -4   5  12       14.61       20.61     13.28 o 
  -3   5  12       14.40       11.28      7.31 o 
  -2   5  12        0.43       -1.77      3.31 o 
  -1   5  12       95.96      107.85      5.24 o 
   0   5  12      196.15      202.47      6.62 o 
   1   5  12       13.67        6.06      2.71 o 
   2   5  12      472.83      496.83     19.19 o 
   3   5  12        4.68        5.02      7.87 o 
  -3   6  12        3.32       -8.87      6.47 o 
  -2   6  12       44.08       37.18      7.21 o 
  -1   6  12       10.06        8.90      2.58 o 
   0   6  12      246.11      252.17      7.51 o 
   1   6  12      734.65      688.12     17.08 o 
   2   6  12      109.54      105.75     10.14 o 
   3   6  12       12.79        7.28      7.33 o 
  -3   7  12        0.31       -0.16      6.66 o 
  -2   7  12       32.96       49.10     13.46 o 
  -1   7  12      329.10      354.10     10.74 o 
   0   7  12       18.82       15.72      2.87 o 
   1   7  12       14.15       23.74      5.89 o 
   2   7  12       62.57       35.54      7.30 o 
   3   7  12       14.83        2.87     15.45 o 
  -3   8  12       13.74       13.53      8.30 o 
  -2   8  12       52.51       50.13      8.37 o 
  -1   8  12       94.80      100.03      6.98 o 
   0   8  12      123.83      124.10      6.03 o 
   1   8  12      202.73      243.56     16.73 o 
   2   8  12       69.35       77.96     20.76 o 
   3   8  12        7.29        4.61      6.69 o 
  -3   9  12        0.00        1.20      6.63 o 
  -2   9  12       16.93       22.74      5.07 o 
  -1   9  12       89.06      107.55     12.13 o 
   0   9  12      563.85      533.51     14.25 o 
   1   9  12       10.24        7.31      5.22 o 
   2   9  12        0.18       -0.76      5.17 o 
   3   9  12       59.98       74.67     12.80 o 
  -3  10  12       76.19       72.24     10.72 o 
  -2  10  12      317.11      315.67     15.19 o 
  -1  10  12        0.30        1.07      3.38 o 
   0  10  12      102.77      104.59      7.09 o 
   1  10  12       94.67       95.83      8.93 o 
   2  10  12       53.50       57.35      9.08 o 
  -2  11  12        6.55        4.93      4.81 o 
  -1  11  12       10.26        2.84      3.99 o 
   0  11  12      175.30      168.80      9.84 o 
   1  11  12       19.14       34.18      6.21 o 
   2  11  12        2.26       -1.22      5.55 o 
  -2  12  12       24.74       21.20      5.17 o 
  -1  12  12       32.73       20.70      5.71 o 
   0  12  12      320.76      333.86     13.99 o 
   1  12  12        4.81        4.26      4.68 o 
   2  12  12       25.13       16.36      6.29 o 
  -2  13  12        0.01        2.20      4.97 o 
  -1  13  12       18.97       16.40      7.01 o 
   0  13  12        7.20        2.36      3.57 o 
   1  13  12        4.30        5.08      4.96 o 
  -1  14  12        0.49        2.14      5.33 o 
   0  14  12        0.29       -1.03      3.63 o 
   1  14  12       25.30       28.05      7.18 o 
  -3   0  13       43.73       52.35     11.44 o 
  -1   0  13       12.65       14.73      4.33 o 
   1   0  13        5.56        0.87      2.68 o 
   3   0  13       77.91       82.96     10.45 o 
  -4   1  13        0.69        3.38      5.54 o 
  -3   1  13       78.11       63.86      9.84 o 
  -2   1  13        1.12       -1.85      2.59 o 
  -1   1  13       57.28       62.32      5.14 o 
   0   1  13      527.80      508.94     15.99 o 
   1   1  13      331.48      283.25     16.06 o 
   2   1  13      204.62      199.60      7.80 o 
   3   1  13       35.93       26.79      4.94 o 
  -4   2  13       65.39       75.18     14.54 o 
  -3   2  13        2.82        4.40      4.23 o 
  -2   2  13       42.13       30.84      4.71 o 
  -1   2  13       41.11       47.75      4.69 o 
   0   2  13        3.47        0.82      2.10 o 
   1   2  13      621.81      586.70     12.44 o 
   2   2  13      222.32      217.34      8.10 o 
   3   2  13       78.10       85.07      7.93 o 
  -4   3  13        1.26        6.10      8.56 o 
  -3   3  13        2.36       -6.94      4.85 o 
  -2   3  13       32.29       42.05      5.34 o 
  -1   3  13      225.00      245.45      9.19 o 
   0   3  13       34.17       39.48      7.62 o 
   1   3  13       14.52       15.36      3.26 o 
   2   3  13        7.28        6.34      5.17 o 
   3   3  13        1.43       -0.78      4.71 o 
  -3   4  13        0.07        3.19      4.42 o 
  -2   4  13      103.98      108.17     11.26 o 
  -1   4  13        2.91        2.90      3.06 o 
   0   4  13       28.28       29.07      3.19 o 
   1   4  13       13.80       11.13      3.34 o 
   2   4  13       62.16       46.97      7.92 o 
   3   4  13       12.03       -4.50      5.40 o 
  -3   5  13        4.34        2.04      6.39 o 
  -2   5  13       64.60       72.36      6.64 o 
  -1   5  13       39.16       44.42      4.78 o 
   0   5  13        0.10       -0.60      1.52 o 
   1   5  13      459.94      450.21     12.74 o 
   2   5  13       35.75       39.08      7.23 o 
   3   5  13        1.28       -7.95      5.30 o 
  -3   6  13       18.97       15.44      7.34 o 
  -2   6  13        1.40        3.21      4.09 o 
  -1   6  13       13.19       11.77      2.64 o 
   0   6  13       14.20       12.55      2.69 o 
   1   6  13       14.57       11.07      3.64 o 
   2   6  13       10.88        9.12      5.58 o 
   3   6  13        0.28       -5.24      4.93 o 
  -3   7  13        0.00       -5.12      6.94 o 
  -2   7  13        0.26        7.94      6.66 o 
  -1   7  13       65.77       65.87      6.80 o 
   0   7  13        1.14       -0.54      2.39 o 
   1   7  13       10.38        2.04      4.50 o 
   2   7  13        0.26       -0.29      5.29 o 
   3   7  13       16.09        9.47      6.47 o 
  -3   8  13        5.32        4.47      7.49 o 
  -2   8  13       30.81       42.48      8.62 o 
  -1   8  13      288.34      294.59      8.93 o 
   0   8  13       65.06       53.49      4.36 o 
   1   8  13       18.14       12.61      8.82 o 
   2   8  13      119.29      104.40     10.31 o 
   3   8  13        0.20       -5.89      6.70 o 
  -3   9  13        0.21       -1.46      6.43 o 
  -2   9  13       62.98       62.04     20.33 o 
  -1   9  13        0.78        2.96      3.73 o 
   0   9  13      163.58      154.03      7.77 o 
   1   9  13       23.02       25.86      9.88 o 
   2   9  13        5.75        0.00      5.81 o 
  -3  10  13       14.28       10.00     10.42 o 
  -2  10  13        4.89        6.73      7.19 o 
  -1  10  13      140.35      144.78      8.80 o 
   0  10  13        2.96       -1.17      2.84 o 
   1  10  13       41.24       33.14      6.23 o 
   2  10  13        0.38       -4.47      6.76 o 
  -2  11  13       26.16       20.71     11.23 o 
  -1  11  13       10.22        7.08      5.60 o 
   0  11  13       19.12       12.69      3.95 o 
   1  11  13        0.00        0.26      7.45 o 
   2  11  13        4.72        5.46      7.69 o 
  -2  12  13       21.45       29.17      5.58 o 
  -1  12  13      210.06      207.34     11.96 o 
   0  12  13        3.76        5.74      3.90 o 
   1  12  13        0.72        1.58      4.28 o 
   2  12  13      114.44      172.02     17.09 o 
  -1  13  13       21.01       16.01      5.21 o 
   0  13  13        0.12        1.10      3.51 o 
   1  13  13        2.58        0.72      4.63 o 
  -1  14  13        6.77       -0.10      5.29 o 
   0  14  13        0.77        4.01      3.90 o 
  -4   0  14        0.00        6.16      8.20 o 
  -2   0  14       16.98       13.91      4.84 o 
   0   0  14       21.77       24.33      6.37 o 
   2   0  14      549.72      574.02     19.55 o 
  -4   1  14        1.27        5.48      5.83 o 
  -3   1  14       66.66       78.21      9.55 o 
  -2   1  14      124.54      121.03      6.52 o 
  -1   1  14       76.62       69.69      5.46 o 
   0   1  14      716.93      701.81     20.64 o 
   1   1  14       15.75       15.70      6.39 o 
   2   1  14       97.06      101.46      6.16 o 
   3   1  14        1.89        2.74      6.35 o 
  -3   2  14       15.21       18.75      5.13 o 
  -2   2  14      110.18      115.89      7.93 o 
  -1   2  14      150.24      154.31     11.14 o 
   0   2  14       20.94       17.93      4.26 o 
   1   2  14      221.48      214.10      8.28 o 
   2   2  14       47.86       49.13      4.68 o 
   3   2  14        0.02        3.96      4.10 o 
  -3   3  14        1.97        3.22      4.42 o 
  -2   3  14       52.31       57.24      6.18 o 
  -1   3  14       13.80       16.24      3.63 o 
   0   3  14       16.99       18.14      4.15 o 
   1   3  14      177.96      139.43      7.19 o 
   2   3  14      146.51      146.11      7.93 o 
   3   3  14        3.20        3.29      4.61 o 
  -3   4  14       27.66       22.53      9.72 o 
  -2   4  14       13.40       13.25      4.90 o 
  -1   4  14       60.23       56.58      5.37 o 
   0   4  14        4.67        2.40      2.52 o 
   1   4  14      580.27      504.75     13.71 o 
   2   4  14      278.90      271.49     13.74 o 
   3   4  14       14.73       19.94      5.06 o 
  -3   5  14        6.62        1.95      6.23 o 
  -2   5  14        7.73        7.42      4.19 o 
  -1   5  14       53.80       66.45      7.50 o 
   0   5  14      245.33      249.35      9.46 o 
   1   5  14        8.85       11.35      3.47 o 
   2   5  14       14.17       11.00      5.84 o 
   3   5  14       12.37       14.69      6.53 o 
  -3   6  14        5.14        6.75      7.09 o 
  -2   6  14      178.37      187.87     10.59 o 
  -1   6  14      116.87      129.05      8.01 o 
   0   6  14       74.47       76.24      4.86 o 
   1   6  14       13.52        4.90      4.40 o 
   2   6  14        5.30        1.14      5.92 o 
   3   6  14        1.73       -2.02      5.66 o 
  -3   7  14       13.21       11.77      7.36 o 
  -2   7  14       49.11       43.46      8.51 o 
  -1   7  14      110.14      114.10      8.88 o 
   0   7  14      153.91      157.48      6.67 o 
   1   7  14      221.04      203.27     12.01 o 
   2   7  14        4.39        2.95      8.68 o 
   3   7  14        1.35        5.92      6.85 o 
  -3   8  14        7.09       -2.62      6.72 o 
  -2   8  14       10.59        5.27      6.67 o 
  -1   8  14       39.96       42.86      4.95 o 
   0   8  14      105.26      116.97      6.53 o 
   1   8  14       79.07       80.74      8.29 o 
   2   8  14       12.88       11.42      6.47 o 
  -3   9  14       74.52       93.17     16.52 o 
  -2   9  14       36.75       45.93      8.79 o 
  -1   9  14        2.89        3.73      3.26 o 
   0   9  14       17.90       13.95      6.88 o 
   1   9  14       65.36       58.24      7.26 o 
   2   9  14        7.27       -3.76      5.16 o 
  -2  10  14       28.47       25.82      8.07 o 
  -1  10  14       22.66       31.73      5.08 o 
   0  10  14        7.83        7.79      3.33 o 
   1  10  14        6.43       11.51      4.78 o 
   2  10  14        7.86       -1.81      5.31 o 
  -2  11  14       20.85       11.87      7.21 o 
  -1  11  14       95.96      102.04      9.12 o 
   0  11  14       20.74       23.31      6.08 o 
   1  11  14        0.16       -3.68      4.04 o 
   2  11  14       40.03       49.89     10.33 o 
  -2  12  14        0.07        3.20      6.66 o 
  -1  12  14       16.55       18.78      5.20 o 
   0  12  14        6.19       12.31      4.24 o 
   1  12  14        1.28       -5.89     10.69 o 
  -1  13  14       53.04       50.85      7.46 o 
   0  13  14       23.81       25.80      5.18 o 
   1  13  14        7.55        9.31      5.41 o 
  -3   0  15        0.27       -9.06      6.04 o 
  -1   0  15        3.49       -4.36      4.24 o 
   1   0  15      153.99      144.87     13.22 o 
   3   0  15        7.00        3.72      5.67 o 
  -3   1  15        0.53        3.83      4.98 o 
  -2   1  15       13.17       11.27      3.62 o 
  -1   1  15        7.26        9.90      3.34 o 
   0   1  15       18.32       25.23      4.71 o 
   1   1  15     1399.72     1270.95     28.17 o 
   2   1  15       65.20       67.86      5.30 o 
   3   1  15       29.38       33.78      5.61 o 
  -3   2  15       10.28       14.34      5.11 o 
  -2   2  15        7.69        4.99      4.44 o 
  -1   2  15        0.02        3.29      3.13 o 
   0   2  15       48.71       52.36      6.02 o 
   1   2  15      399.47      364.00     13.91 o 
   2   2  15      161.68      140.73      7.16 o 
   3   2  15       12.23       15.76      5.27 o 
  -3   3  15       22.86       21.81      5.63 o 
  -2   3  15        0.72        7.05      6.18 o 
  -1   3  15      103.18       99.57      6.85 o 
   0   3  15        9.81        8.62      3.74 o 
   1   3  15        5.66        1.93      2.93 o 
   2   3  15      125.32      124.77      8.19 o 
   3   3  15        2.60        4.18      4.34 o 
  -3   4  15       12.66        8.74      4.87 o 
  -2   4  15        0.26       -2.78      4.19 o 
  -1   4  15       30.83       25.05      4.51 o 
   0   4  15       21.99       22.12     11.22 o 
   1   4  15        2.81        4.98      3.12 o 
   2   4  15       57.85       47.03      7.39 o 
   3   4  15        0.18       -2.45      4.16 o 
  -3   5  15        7.57       11.05      7.04 o 
  -2   5  15      171.16      182.65     10.48 o 
  -1   5  15      149.01      140.34      8.44 o 
   0   5  15       46.29       48.45      6.25 o 
   1   5  15       24.13       26.67      4.42 o 
   2   5  15        0.33       -3.13      4.67 o 
   3   5  15        2.49        0.88      5.71 o 
  -3   6  15        3.59        3.43      6.60 o 
  -2   6  15       34.46       33.71      5.87 o 
  -1   6  15      105.20      118.12      7.87 o 
   0   6  15       85.84       89.56      6.84 o 
   1   6  15     1131.89     1047.60     29.75 o 
   2   6  15       32.78       24.30      6.18 o 
   3   6  15        7.29       -4.39      6.40 o 
  -3   7  15        0.38        2.65      6.34 o 
  -2   7  15        3.79        6.33      6.72 o 
  -1   7  15        5.07        1.26      3.38 o 
   0   7  15      662.30      701.52     15.38 o 
   1   7  15      147.66      136.19     12.01 o 
   2   7  15       80.66       74.64      8.95 o 
  -3   8  15       29.26       26.94     11.47 o 
  -2   8  15       60.43       55.80      9.25 o 
  -1   8  15       24.94       29.08      5.01 o 
   0   8  15        0.29       -0.72      2.56 o 
   1   8  15       99.06      121.51      9.67 o 
   2   8  15        4.53        7.20      5.93 o 
  -2   9  15      134.58      107.53     16.63 o 
  -1   9  15        6.55       13.10      6.75 o 
   0   9  15        5.47        8.63      3.15 o 
   1   9  15        2.40        3.92      4.46 o 
   2   9  15        1.27       -0.61      5.22 o 
  -2  10  15        1.05       -7.03      6.05 o 
  -1  10  15      365.64      385.02     17.92 o 
   0  10  15       82.96       84.45      6.50 o 
   1  10  15       76.45       85.16     15.26 o 
   2  10  15       49.94       32.98      8.95 o 
  -2  11  15       86.13       77.35     10.64 o 
  -1  11  15       86.49       75.93     11.80 o 
   0  11  15       29.58       27.15      5.28 o 
   1  11  15       37.55       34.53      6.13 o 
  -1  12  15        4.27        6.35      4.52 o 
   0  12  15        0.55        1.52      3.50 o 
   1  12  15        6.12        0.93      4.26 o 
  -1  13  15       21.54       30.55      7.78 o 
   0  13  15       32.32       42.25      6.35 o 
  -2   0  16       28.70       34.57      6.37 o 
   0   0  16      341.73      344.67     19.10 o 
   2   0  16       88.50       74.70      7.70 o 
  -3   1  16        0.61        7.27      5.65 o 
  -2   1  16        9.06        8.75      4.70 o 
  -1   1  16       19.02       11.84      4.68 o 
   0   1  16       12.47        8.78      4.02 o 
   1   1  16      412.60      379.04     17.68 o 
   2   1  16        1.70        0.74      2.94 o 
   3   1  16        1.01        3.86      4.14 o 
  -3   2  16        0.01       -0.18      5.25 o 
  -2   2  16       78.68       79.98      7.27 o 
  -1   2  16      228.72      225.30      9.38 o 
   0   2  16      111.95      124.41      9.28 o 
   1   2  16        4.54        7.09      4.26 o 
   2   2  16        8.75        7.95      3.40 o 
   3   2  16       16.95       23.12      9.09 o 
  -3   3  16       14.74       21.31      6.69 o 
  -2   3  16        0.93       -1.88      3.98 o 
  -1   3  16        1.83        2.85      3.57 o 
   0   3  16      317.96      304.53     13.01 o 
   1   3  16       61.33       52.22     11.70 o 
   2   3  16       44.48       42.01      5.45 o 
   3   3  16        2.64        1.74      4.25 o 
  -3   4  16        3.09       -4.07      4.61 o 
  -2   4  16       21.75       15.52      4.71 o 
  -1   4  16        3.87        6.42      3.85 o 
   0   4  16      120.05      119.84      9.11 o 
   1   4  16        0.05       -4.24      2.83 o 
   2   4  16        0.13       -6.30      4.47 o 
   3   4  16        4.29        6.65      5.24 o 
  -3   5  16        0.23       -7.43      6.06 o 
  -2   5  16        8.61        7.20      4.44 o 
  -1   5  16        0.55        3.77      4.11 o 
   0   5  16        6.48        2.04      4.19 o 
   1   5  16       20.28       25.36      5.79 o 
   2   5  16        9.76        2.26      5.08 o 
  -3   6  16        9.40        8.61      6.87 o 
  -2   6  16        4.68        4.81      4.54 o 
  -1   6  16        9.01       13.23      4.40 o 
   0   6  16       15.08       22.28      5.85 o 
   1   6  16        3.67        2.91      6.59 o 
   2   6  16        0.91       -4.67      4.50 o 
  -3   7  16        2.44        2.10      9.91 o 
  -2   7  16       90.44       89.38     10.80 o 
  -1   7  16       59.27       52.85      8.14 o 
   0   7  16       47.35       35.69      6.20 o 
   1   7  16       47.49       40.63      6.50 o 
   2   7  16        0.43       -6.38      4.70 o 
  -2   8  16        0.57        5.60      9.55 o 
  -1   8  16       95.29       97.27      7.83 o 
   0   8  16        1.13        3.29      2.95 o 
   1   8  16        0.21        4.85      4.62 o 
   2   8  16       30.04       41.00      7.60 o 
  -2   9  16      126.36      124.71     17.72 o 
  -1   9  16        0.08       -4.90      5.61 o 
   0   9  16        8.61       13.10      3.51 o 
   1   9  16       65.35       58.24      7.09 o 
   2   9  16        4.41        3.30      6.76 o 
  -2  10  16       10.70       20.25      7.83 o 
  -1  10  16        5.14       -0.03      6.88 o 
   0  10  16        5.28        7.66      4.47 o 
   1  10  16        0.36       -0.07      3.61 o 
  -2  11  16       65.63       91.94     16.79 o 
  -1  11  16        0.05       14.45      7.93 o 
   0  11  16        0.07        0.38      3.22 o 
   1  11  16       37.85       51.50      8.02 o 
  -1  12  16       11.00        9.52      8.56 o 
   0  12  16        3.02        6.38      3.92 o 
  -3   0  17       12.68       20.52      9.58 o 
  -1   0  17      919.78      951.14     40.82 o 
   1   0  17        6.94       14.30      6.73 o 
   3   0  17        3.61        1.92      5.26 o 
  -3   1  17       11.12        4.89      5.42 o 
  -2   1  17        3.80        0.71      4.17 o 
  -1   1  17        3.83        2.38      4.70 o 
   0   1  17      273.58      268.18     12.18 o 
   1   1  17      346.93      359.52     14.87 o 
   2   1  17       20.02       12.84      4.35 o 
   3   1  17        4.32        5.15      4.45 o 
  -3   2  17        0.07       -4.69      4.93 o 
  -2   2  17        0.87        5.45      4.06 o 
  -1   2  17        3.31        0.44      4.06 o 
   0   2  17        1.83        5.31      4.29 o 
   1   2  17       84.74       91.88     15.56 o 
   2   2  17        2.97        4.88      3.89 o 
   3   2  17        0.34        0.79      4.72 o 
  -3   3  17       39.21       36.32      6.22 o 
  -2   3  17       15.24       16.75      5.00 o 
  -1   3  17        0.01        1.27      4.11 o 
   0   3  17       14.87        9.45      9.09 o 
   1   3  17       50.71       55.68      7.04 o 
   2   3  17       13.37       14.82      4.66 o 
  -3   4  17       20.38       18.25      6.87 o 
  -2   4  17        3.11        5.37      4.73 o 
  -1   4  17        0.32        4.87      4.31 o 
   0   4  17       82.71       81.07      8.38 o 
   1   4  17        0.01        3.34      4.49 o 
   2   4  17       10.90       16.28      5.78 o 
  -3   5  17       23.01       12.13     10.00 o 
  -2   5  17        7.12       10.60      5.01 o 
  -1   5  17       10.30        7.56      4.48 o 
   0   5  17      184.28      183.27     11.94 o 
   1   5  17      188.85      195.19     17.93 o 
   2   5  17       13.97       19.17      6.05 o 
  -3   6  17        0.13       -3.69      8.80 o 
  -2   6  17       35.77       38.35      6.28 o 
  -1   6  17      205.98      222.75     10.83 o 
   0   6  17      260.66      245.74     12.69 o 
   1   6  17       23.32       19.74     10.14 o 
   2   6  17        4.86       -2.62      4.64 o 
  -2   7  17        0.11        2.28      6.23 o 
  -1   7  17        1.22        3.13      3.95 o 
   0   7  17      140.41      159.52     11.41 o 
   1   7  17       12.14        4.74      4.24 o 
   2   7  17        5.80        8.02      6.91 o 
  -2   8  17       17.53        8.46      6.76 o 
  -1   8  17       24.25       29.33      8.95 o 
   0   8  17      122.01      108.01     12.59 o 
   1   8  17        2.17        1.27      4.88 o 
   2   8  17        0.94       -3.63      5.92 o 
  -2   9  17        0.57        1.47      6.23 o 
  -1   9  17       37.15       47.92      9.39 o 
   0   9  17        6.04        1.17      5.20 o 
   1   9  17        1.93        8.15      7.67 o 
  -2  10  17       31.65       23.14     13.14 o 
  -1  10  17        4.37        4.18      7.57 o 
   0  10  17        6.23        5.66      4.57 o 
   1  10  17       14.61       17.66      5.20 o 
  -1  11  17        4.40       14.93      8.11 o 
   0  11  17        0.07        3.45      7.24 o 
   1  11  17        7.51       -1.22      3.95 o 
  -2   0  18        0.45        0.72      6.23 o 
   0   0  18     1238.12     1112.05     44.78 o 
   2   0  18        1.94        1.68      8.05 o 
  -3   1  18       12.29        4.58      5.89 o 
  -2   1  18        8.29        4.74      4.74 o 
  -1   1  18       48.30       45.25      7.46 o 
   0   1  18       13.94       17.86      5.21 o 
   1   1  18       18.83       13.51      5.89 o 
   2   1  18        5.95       14.03      9.40 o 
  -3   2  18        3.88        3.07      5.63 o 
  -2   2  18       11.84        6.63     10.45 o 
  -1   2  18        4.71       -0.27     11.41 o 
   0   2  18      530.03      512.05     18.74 o 
   1   2  18        9.70        9.04      4.58 o 
   2   2  18       12.68       18.17      9.04 o 
  -3   3  18        0.03        5.71      7.90 o 
  -2   3  18       14.21        5.03      4.34 o 
  -1   3  18        2.80        6.67      4.74 o 
   0   3  18        0.43        7.68     10.57 o 
   1   3  18      167.92      144.91     13.58 o 
   2   3  18        3.50        8.66      7.88 o 
  -3   4  18       36.18       55.43     11.62 o 
  -2   4  18       45.80       46.51      6.85 o 
  -1   4  18       45.10       40.44      6.98 o 
   0   4  18        0.29        1.84      4.41 o 
   1   4  18        0.09       11.24      5.37 o 
   2   4  18       53.24       51.97      7.84 o 
  -3   5  18        0.72        1.59      9.19 o 
  -2   5  18       15.58       13.46      5.34 o 
  -1   5  18      133.39      152.00     11.81 o 
   0   5  18      228.38      236.50     21.78 o 
   1   5  18       19.78       13.74      7.21 o 
   2   5  18        4.86       -0.45      7.73 o 
  -2   6  18       49.41       45.60      6.82 o 
  -1   6  18       40.94       42.82      6.10 o 
   0   6  18       63.83       72.43      8.24 o 
   1   6  18       30.87       21.27      8.41 o 
   2   6  18        5.09        9.49      7.12 o 
  -2   7  18        0.05       -5.98      5.78 o 
  -1   7  18        0.22        3.69      4.19 o 
   0   7  18       94.53       93.00      9.17 o 
   1   7  18       56.71       57.16     11.11 o 
   2   7  18        1.10       -8.59      5.86 o 
  -2   8  18        0.11        1.24      6.85 o 
  -1   8  18       45.83       42.05      5.87 o 
   0   8  18       22.12       31.93      8.26 o 
   1   8  18        0.43        7.85      5.95 o 
  -2   9  18       85.95       83.42     24.87 o 
  -1   9  18       40.62       51.28      8.61 o 
   0   9  18        0.05        8.05      6.13 o 
   1   9  18        3.60        4.50      4.58 o 
  -1  10  18       11.22        4.69      7.69 o 
   0  10  18        8.71        7.57      6.34 o 
   1  10  18        0.00       -1.68      4.63 o 
  -1   0  19        4.98        8.05      7.81 o 
   1   0  19       51.51       52.08     10.45 o 
  -3   1  19       14.31       16.97      8.98 o 
  -2   1  19       59.31       62.55      7.02 o 
  -1   1  19        0.03       -0.74      4.99 o 
   0   1  19       68.41       69.97      7.88 o 
   1   1  19       52.98       63.15     10.23 o 
   2   1  19       56.78       73.33      8.61 o 
  -3   2  19        0.21       -3.06      7.33 o 
  -2   2  19        0.49        6.54      4.63 o 
  -1   2  19        9.30        6.27      5.23 o 
   0   2  19       74.61       81.10      8.28 o 
   1   2  19       90.61       92.57      8.84 o 
   2   2  19       19.18       28.80      7.18 o 
  -2   3  19       13.69        4.43      4.60 o 
  -1   3  19       12.30       18.28      6.19 o 
   0   3  19      127.15      127.12     12.35 o 
   1   3  19        0.41       -2.29      4.53 o 
   2   3  19       13.04       11.59      8.26 o 
  -2   4  19        0.02       -4.21      3.96 o 
  -1   4  19       56.77       64.35     14.64 o 
   0   4  19       73.73       93.94      9.26 o 
   1   4  19        0.79       -0.14      4.81 o 
   2   4  19        4.39        4.75      8.08 o 
  -2   5  19        0.14       -6.31      4.21 o 
  -1   5  19       48.45       52.45      6.62 o 
   0   5  19       25.16       23.76      6.11 o 
   1   5  19        0.60        4.51      5.53 o 
  -2   6  19       15.17        4.52      4.93 o 
  -1   6  19        3.99        2.34      4.19 o 
   0   6  19        7.06        7.50      5.21 o 
   1   6  19        4.31       12.62      7.81 o 
  -2   7  19        3.64        3.63      6.19 o 
  -1   7  19        2.91        1.44      4.98 o 
   0   7  19      187.60      218.70     18.23 o 
   1   7  19        4.08       -2.88      6.10 o 
  -2   8  19        6.56       -6.16      8.32 o 
  -1   8  19       69.81       83.87     11.59 o 
   0   8  19       45.40       41.03      8.95 o 
   1   8  19        0.44        9.13      7.12 o 
  -1   9  19        0.01        3.21      5.80 o 
   0   9  19       37.49       41.24      9.43 o 
   0  10  19        5.79       25.83      7.42 o 
  -2   0  20        0.89       -4.18      6.85 o 
   0   0  20      445.74      461.87     25.98 o 
   2   0  20       74.38      105.97     14.39 o 
  -2   1  20      133.50      128.65     11.91 o 
  -1   1  20       47.35       34.19      6.97 o 
   0   1  20       13.07       10.04      5.36 o 
   1   1  20        2.29       -4.42      4.35 o 
   2   1  20        7.18       19.43      6.29 o 
  -2   2  20        0.75        3.66      4.42 o 
  -1   2  20       63.78       79.85      9.54 o 
   0   2  20        0.44        5.05      4.85 o 
   1   2  20       17.14       16.94      5.84 o 
   2   2  20        1.80        7.30      7.57 o 
  -2   3  20        4.15        2.86      4.70 o 
  -1   3  20       94.72      106.08     10.48 o 
   0   3  20        0.68       -3.34      4.70 o 
   1   3  20        5.10        9.67      4.97 o 
  -2   4  20        0.04       -2.05      4.57 o 
  -1   4  20        0.29        9.02      5.59 o 
   0   4  20      114.79      125.81     10.79 o 
   1   4  20       32.06       44.16      8.28 o 
  -2   5  20       15.30       25.00      5.89 o 
  -1   5  20       20.55       30.32      6.90 o 
   0   5  20       17.18       11.00      5.31 o 
   1   5  20        4.86       12.92      6.76 o 
  -2   6  20       10.37        3.63      7.04 o 
  -1   6  20        0.26        4.24      4.41 o 
   0   6  20       21.31       46.51      7.40 o 
   1   6  20        1.07        5.65      6.58 o 
  -1   7  20       90.35       91.04     12.09 o 
   0   7  20        4.55        7.90      6.94 o 
  -1   8  20       68.36       65.52      7.17 o 
   0   8  20        2.38       -2.25      5.50 o 
   0   9  20        4.65        7.03      5.80 o 
  -1   0  21      208.43      197.07     19.91 o 
   1   0  21        2.18       13.19      7.30 o 
  -2   1  21       35.32       30.89      7.23 o 
  -1   1  21      382.73      365.43     17.45 o 
   0   1  21        2.94        4.63      8.65 o 
   1   1  21        0.01        7.46     10.87 o 
  -2   2  21        7.47        6.04      7.75 o 
  -1   2  21        0.00        0.91      4.81 o 
   0   2  21       18.26       17.89      5.74 o 
   1   2  21        7.74       16.34      5.63 o 
  -2   3  21        0.91       -1.00      5.13 o 
  -1   3  21      119.58      114.00     10.93 o 
   0   3  21        0.03       -1.39      4.26 o 
   1   3  21       21.17       32.04      6.29 o 
  -2   4  21       21.68       19.32      6.32 o 
  -1   4  21        7.77        9.50      5.89 o 
   0   4  21       82.50       72.30      8.50 o 
   1   4  21        1.85        7.68      5.27 o 
  -1   5  21       31.02       38.70      9.69 o 
   0   5  21        2.69        6.95      4.71 o 
  -1   6  21      177.59      179.77     17.14 o 
   0   6  21        1.15        4.37      4.85 o 
  -1   7  21        3.98       11.35      5.74 o 
   0   7  21        6.99       15.98      6.61 o 
   0   0  22       81.04       85.57     13.25 o 
  -1   1  22       30.47       30.89      6.95 o 
   0   1  22        3.78       10.38      5.35 o 
   1   1  22        1.57       20.67      7.96 o 
  -1   2  22        6.71       13.93      6.01 o 
   0   2  22        3.74        7.78      5.09 o 
   1   2  22       41.94       74.19     12.25 o 
  -1   3  22        0.87       -1.88      4.55 o 
   0   3  22       14.19       19.57      5.94 o 
   1   3  22       78.34       72.78     12.68 o 
  -1   4  22        3.51        9.19      6.89 o 
   0   4  22        0.89        6.10      5.98 o 
   0   5  22        8.57       17.21      9.67 o 
                                                 
